# Supplementary material for: DExH-Box Helicase 9 Participates in De Novo Nrf2 Protein Translation Under Oxidative Stress
Source: Mol Cell Proteomics. 2025 Apr 23;24(6):100977. doi: 10.1016/j.mcpro.2025.100977 (PMC12166428; doi:10.1016/j.mcpro.2025.100977)
Supplement: Supplement Table 1 [file mmc1.xls]

## Sheet: Supplement Table012425
Merge216029and215247and215250, Samples report created on 08/09/2024
Experiment: Merge216029and215247and215250
	Peak List Generator: unknown
		Version: unknown
		Charge States Calculated: unknown
		Deisotoped: unknown
		Textual Annotation: unknown
	Database Set: 1 Database
		Database Name: Human_UniprotProteome_2015_1006_cont.fasta
			Version: unknown
			Taxonomy: All Entries
			Number of Proteins: 69691
		Does database contain common contaminants?: unknown
	Search Engine Set: 1 Search Engine
		Search Engine: Sequest
			Version: 1.3.0.339
			Samples: All Samples
			Fragment Tolerance: 0.80 Da (Monoisotopic)
			Parent Tolerance: 10.0 PPM (Monoisotopic)
			Fixed Modifications:
			Variable Modifications: +16 on M (Oxidation), +57 on C (Carbamidomethyl)
			Database: Human_UniprotProteome_2015_1006_cont.fasta (unknown version, 69691 entries)
			Digestion Enzyme: Trypsin
			Max Missed Cleavages: 2
			Probability Model:
				SL_216029_Hela_CTR: LFDR Model, Classifier data: Bayes, Good (50%) Discriminant Score m:0.610/s:0.125 deltaCn m:3.76/s:1.24 XCorr m:1090/s:617 Sp m:1.05/s:0.524 SpRank m:NA, Bad (50%) Discriminant Score m:0.444/s:0.276 deltaCn m:1.41/s:0.661 XCorr m:244/s:209 Sp m:3.12/s:3.46 SpRank m:NA [all charge states]
				SL_216029_Hela_H2O2: LFDR Model, Classifier data: Bayes, Good (50%) Discriminant Score m:0.586/s:0.0937 deltaCn m:4.05/s:0.995 XCorr m:1170/s:610 Sp m:1.01/s:0.191 SpRank m:NA, Bad (50%) Discriminant Score m:0.264/s:0.228 deltaCn m:1.60/s:0.556 XCorr m:205/s:155 Sp m:3.97/s:3.98 SpRank m:NA [all charge states]
				SL_215247_HeLA_CTR: LFDR Model, Classifier data: Bayes, Good (50%) Discriminant Score m:0.575/s:0.101 deltaCn m:3.83/s:1.00 XCorr m:1040/s:598 Sp m:1.03/s:0.318 SpRank m:NA, Bad (50%) Discriminant Score m:0.218/s:0.199 deltaCn m:1.69/s:0.527 XCorr m:205/s:132 Sp m:4.04/s:4.02 SpRank m:NA [all charge states]
				SL_215247_HeLA_H2O2: LFDR Model, Classifier data: Bayes, Good (50%) Discriminant Score m:0.573/s:0.101 deltaCn m:3.79/s:0.983 XCorr m:1020/s:586 Sp m:1.02/s:0.239 SpRank m:NA, Bad (50%) Discriminant Score m:0.217/s:0.202 deltaCn m:1.69/s:0.507 XCorr m:205/s:131 Sp m:4.13/s:4.12 SpRank m:NA [all charge states]
				SL_215250_HeLA_CTR: LFDR Model, Classifier data: Bayes, Good (50%) Discriminant Score m:0.596/s:0.114 deltaCn m:3.66/s:1.09 XCorr m:1000/s:603 Sp m:1.03/s:0.348 SpRank m:NA, Bad (50%) Discriminant Score m:0.328/s:0.273 deltaCn m:1.46/s:0.614 XCorr m:182/s:141 Sp m:3.53/s:3.79 SpRank m:NA [all charge states]
				SL_215250_HeLA_H2O2: LFDR Model, Classifier data: Bayes, Good (50%) Discriminant Score m:0.582/s:0.0976 deltaCn m:3.76/s:0.901 XCorr m:1020/s:585 Sp m:1.01/s:0.151 SpRank m:NA, Bad (50%) Discriminant Score m:0.207/s:0.207 deltaCn m:1.58/s:0.511 XCorr m:175/s:125 Sp m:4.36/s:4.25 SpRank m:NA [all charge states]
	Scaffold: Version: Scaffold_4.11.1
		Modification Metadata Set: 1541 modifications
			Source: /opt/Scaffold4/parameters/unimod.xml
			Comment:
		Protein Grouping Strategy: Experiment-wide grouping with protein cluster analysis
		Peptide Thresholds: 95.0% minimum
		Protein Thresholds: 99.0% minimum and 2 peptides minimum
		Peptide FDR: 0.0% (Decoy)
		Protein FDR: 0.0% (Decoy)
		GO Annotation Source(s):
		Pathway Annotation Source(s): Unknown
		Alternate ID Source(s):
									Total Unique Spectrum Count	Total Unique Spectrum Count	Total Unique Spectrum Count	Total Unique Spectrum Count	Total Unique Spectrum Count	Total Unique Spectrum Count			Percent Coverage	Percent Coverage	Percent Coverage	Percent Coverage	Percent Coverage	Percent Coverage
Merge216029and215247and215250									CTR	CTR	CTR	H2O2	H2O2	H2O2			CTR	CTR	CTR	H2O2	H2O2	H2O2
#	Visible?	Starred?	Identified Proteins (889/900)	Accession Number	Alternate ID	Molecular Weight	Protein Grouping Ambiguity	Taxonomy	Hela CTR	HeLA_CTR	HeLA CTR	Hela H2O2	HeLA_H2O2	HeLA H2O2			Hela CTR	HeLA_CTR	HeLA CTR	Hela H2O2	HeLA_H2O2	HeLA H2O2
1	TRUE	Empty	60 kDa heat shock protein, mitochondrial OS=Homo sapiens GN=HSPD1 PE=1 SV=2	P10809		61 kDa		unknown	3	50	51	6	49	54			0.0942	0.625	0.663	0.194	0.627	0.665
2	TRUE	Empty	Cluster of Actin, cytoplasmic 1 OS=Homo sapiens GN=ACTB PE=1 SV=1 (P60709)	P60709 [9]		42 kDa	TRUE	unknown	28	28	26	35	27	25			0.531	0.531	0.539	0.517	0.531	0.531
2.1	TRUE	Empty	Actin, cytoplasmic 1 OS=Homo sapiens GN=ACTB PE=1 SV=1	P60709 (+1)		42 kDa	TRUE	unknown	23	23	22	28	22	22			0.531	0.531	0.539	0.517	0.531	0.531
2.2	TRUE	Empty	Actin, alpha cardiac muscle 1 OS=Homo sapiens GN=ACTC1 PE=1 SV=1	P68032		42 kDa	TRUE	unknown	16	16	16	18	15	14			0.324	0.324	0.332	0.308	0.324	0.324
2.3	TRUE	Empty	POTE ankyrin domain family member J OS=Homo sapiens GN=POTEJ PE=3 SV=1	P0CG39		117 kDa	TRUE	unknown	8	7	6	11	7	6			0.0877	0.0501	0.0501	0.0751	0.0501	0.0501
2.4	TRUE	Empty	Beta-actin-like protein 2 OS=Homo sapiens GN=ACTBL2 PE=1 SV=2	Q562R1		42 kDa	TRUE	unknown	7	6	6	7	7	6			0.136	0.136	0.136	0.12	0.184	0.136
2.5	TRUE	Empty	POTE ankyrin domain family member I OS=Homo sapiens GN=POTEI PE=3 SV=1	P0CG38		121 kDa	TRUE	unknown	8	8	7	10	8	7			0.0735	0.0586	0.0586	0.0595	0.0586	0.0586
2.6	TRUE	Empty	POTE ankyrin domain family member F OS=Homo sapiens GN=POTEF PE=1 SV=2	A5A3E0		121 kDa	TRUE	unknown	9	7	7	10	7	7			0.0716	0.0567	0.0567	0.0577	0.0567	0.0567
2.7	TRUE	Empty	POTE ankyrin domain family member E OS=Homo sapiens GN=POTEE PE=1 SV=3	Q6S8J3		121 kDa	TRUE	unknown	0	0	0	12	0	8			0	0	0	0.0744	0	0.0735
2.8	TRUE	Empty	Putative beta-actin-like protein 3 OS=Homo sapiens GN=POTEKP PE=5 SV=1	Q9BYX7		42 kDa	TRUE	unknown	0	0	0	0	0	0			0	0	0	0	0	0
3	TRUE	Empty	Cluster of Myosin-9 OS=Homo sapiens GN=MYH9 PE=1 SV=4 (P35579)	P35579 [14]		227 kDa	TRUE	unknown	89	32	49	165	25	75			0.31	0.193	0.245	0.42	0.172	0.342
3.1	TRUE	Empty	Myosin-9 OS=Homo sapiens GN=MYH9 PE=1 SV=4	P35579		227 kDa	TRUE	unknown	66	26	41	111	23	62			0.31	0.193	0.245	0.42	0.172	0.342
3.2	TRUE	Empty	Myosin-10 OS=Homo sapiens GN=MYH10 PE=1 SV=3	P35580		229 kDa	TRUE	unknown	32	10	13	67	4	18			0.186	0.0683	0.084	0.331	0.0253	0.144
3.3	TRUE	Empty	Myosin-11 OS=Homo sapiens GN=MYH11 PE=1 SV=3	P35749		227 kDa	TRUE	unknown	7	0	0	10	2	3			0.0294	0	0	0.0385	0.0132	0.0188
3.4	TRUE	Empty	Myosin-13 OS=Homo sapiens GN=MYH13 PE=2 SV=2	Q9UKX3		224 kDa	TRUE	unknown	0	0	0	0	0	0			0	0	0	0	0	0
3.5	TRUE	Empty	Myosin-7 OS=Homo sapiens GN=MYH7 PE=1 SV=5	P12883		223 kDa	TRUE	unknown	0	0	0	0	0	0			0	0	0	0	0	0
3.6	TRUE	Empty	Myosin-14 OS=Homo sapiens GN=MYH14 PE=1 SV=2	Q7Z406		228 kDa	TRUE	unknown	0	2	0	0	2	0			0	0.013	0	0	0.013	0
3.7	TRUE	Empty	Myosin-7B OS=Homo sapiens GN=MYH7B PE=1 SV=1	A0A087X0T3 (+1)		226 kDa	TRUE	unknown	0	0	0	0	0	0			0	0	0	0	0	0
3.8	TRUE	Empty	Myosin-2 OS=Homo sapiens GN=MYH2 PE=1 SV=1	Q9UKX2		223 kDa	TRUE	unknown	0	0	0	0	0	0			0	0	0	0	0	0
3.9	TRUE	Empty	Myosin-8 OS=Homo sapiens GN=MYH8 PE=1 SV=3	P13535		223 kDa	TRUE	unknown	0	0	0	0	0	0			0	0	0	0	0	0
3.1	TRUE	Empty	Myosin-4 OS=Homo sapiens GN=MYH4 PE=1 SV=2	Q9Y623		223 kDa	TRUE	unknown	0	0	0	0	0	0			0	0	0	0	0	0
3.11	TRUE	Empty	Myosin-1 OS=Homo sapiens GN=MYH1 PE=1 SV=3	P12882		223 kDa	TRUE	unknown	0	0	0	0	0	0			0	0	0	0	0	0
3.12	TRUE	Empty	Myosin-3 OS=Homo sapiens GN=MYH3 PE=1 SV=3	P11055		224 kDa	TRUE	unknown	0	0	0	0	0	0			0	0	0	0	0	0
3.13	TRUE	Empty	Myosin-14 OS=Homo sapiens GN=MYH14 PE=1 SV=1	A0A0C4DFM8		58 kDa	TRUE	unknown	0	0	0	0	0	0			0	0	0	0	0	0
4	TRUE	Empty	Cluster of Elongation factor 1-alpha 1 OS=Homo sapiens GN=EEF1A1 PE=1 SV=1 (P68104)	P68104 [3]		50 kDa	TRUE	unknown	3	21	18	6	17	21			0.0931	0.338	0.338	0.173	0.307	0.338
4.1	TRUE	Empty	Elongation factor 1-alpha 1 OS=Homo sapiens GN=EEF1A1 PE=1 SV=1	P68104		50 kDa	TRUE	unknown	3	21	18	6	17	21			0.0931	0.338	0.338	0.173	0.307	0.338
4.2	TRUE	Empty	Elongation factor 1-alpha 2 OS=Homo sapiens GN=EEF1A2 PE=1 SV=1	Q05639		50 kDa	TRUE	unknown	2	8	9	4	7	9			0.041	0.151	0.151	0.095	0.121	0.151
4.3	TRUE	Empty	Putative elongation factor 1-alpha-like 3 OS=Homo sapiens GN=EEF1A1P5 PE=5 SV=1	Q5VTE0		50 kDa	TRUE	unknown	3	21	18	6	17	21			0.0931	0.338	0.338	0.173	0.307	0.338
5	TRUE	Empty	Cluster of Keratin, type II cytoskeletal 8 OS=Homo sapiens GN=KRT8 PE=1 SV=7 (P05787)	P05787 [17]		54 kDa	TRUE	unknown	107	36	71	89	48	42			0.563	0.389	0.653	0.644	0.415	0.501
5.1	TRUE	Empty	Keratin, type II cytoskeletal 8 OS=Homo sapiens GN=KRT8 PE=1 SV=7	P05787		54 kDa	TRUE	unknown	33	16	27	48	19	29			0.563	0.389	0.524	0.644	0.379	0.501
5.2	TRUE	Empty	Keratin, type II cytoskeletal 2 epidermal OS=Homo sapiens GN=KRT2 PE=1 SV=2	P35908		65 kDa	TRUE	unknown	19	16	40	29	20	10			0.382	0.385	0.653	0.484	0.415	0.275
5.3	TRUE	Empty	Keratin, type II cytoskeletal 4 OS=Homo sapiens GN=KRT4 PE=1 SV=4	P19013		57 kDa	TRUE	unknown	26	0	2	2	2	0			0.397	0	0.0375	0.0375	0.0375	0
5.4	TRUE	Empty	Keratin, type II cytoskeletal 5 OS=Homo sapiens GN=KRT5 PE=1 SV=3	P13647		62 kDa	TRUE	unknown	13	4	8	11	8	3			0.207	0.078	0.149	0.173	0.142	0.0525
5.5	TRUE	Empty	Keratin, type II cytoskeletal 3 OS=Homo sapiens GN=KRT3 PE=1 SV=3	P12035		64 kDa	TRUE	unknown	18	1	7	4	2	1			0.306	0.0143	0.0732	0.051	0.0334	0.0143
5.6	TRUE	Empty	Keratin, type II cytoskeletal 7 OS=Homo sapiens GN=KRT7 PE=1 SV=5	P08729		51 kDa	TRUE	unknown	9	0	3	9	2	1			0.192	0	0.0533	0.156	0.0426	0.0192
5.7	TRUE	Empty	Keratin, type II cuticular Hb4 OS=Homo sapiens GN=KRT84 PE=2 SV=2	Q9NSB2		65 kDa	TRUE	unknown	3	1	2	3	1	1			0.0367	0.015	0.0233	0.0283	0.015	0.015
5.8	TRUE	Empty	Keratin, type II cytoskeletal 6A OS=Homo sapiens GN=KRT6A PE=1 SV=3	P02538		60 kDa	TRUE	unknown	15	7	8	15	12	5			0.255	0.149	0.126	0.232	0.188	0.0975
5.9	TRUE	Empty	Keratin, type II cytoskeletal 79 OS=Homo sapiens GN=KRT79 PE=1 SV=2	Q5XKE5		58 kDa	TRUE	unknown	0	2	8	4	2	2			0	0.0393	0.11	0.0598	0.0393	0.0393
5.1	TRUE	Empty	Keratin, type II cytoskeletal 6B OS=Homo sapiens GN=KRT6B PE=1 SV=5	P04259		60 kDa	TRUE	unknown	17	7	9	15	13	6			0.291	0.137	0.144	0.232	0.206	0.115
5.11	TRUE	Empty	Tau-tubulin kinase OS=Homo sapiens GN=TTBK2 PE=1 SV=1	Q8IWY7		182 kDa	TRUE	unknown	0	0	0	0	0	0			0	0	0	0	0	0
5.12	TRUE	Empty	Keratin, type II cytoskeletal 1b OS=Homo sapiens GN=KRT77 PE=2 SV=3	Q7Z794		62 kDa	TRUE	unknown	3	0	0	3	0	0			0.0571	0	0	0.0363	0	0
5.13	TRUE	Empty	Keratin, type II cytoskeletal 80 OS=Homo sapiens GN=KRT80 PE=1 SV=2	Q6KB66		51 kDa	TRUE	unknown	0	0	0	0	1	0			0	0	0	0	0.0243	0
5.14	TRUE	Empty	Keratin, type II cytoskeletal 2 oral OS=Homo sapiens GN=KRT76 PE=1 SV=2	Q01546		66 kDa	TRUE	unknown	6	0	0	0	0	0			0.0893	0	0	0	0	0
5.15	TRUE	Empty	Keratin, type II cytoskeletal 75 OS=Homo sapiens GN=KRT75 PE=1 SV=2	O95678		60 kDa	TRUE	unknown	0	0	0	0	0	0			0	0	0	0	0	0
5.16	TRUE	Empty	Glial fibrillary acidic protein OS=Homo sapiens GN=GFAP PE=1 SV=1	P14136		50 kDa	TRUE	unknown	0	0	0	0	0	0			0	0	0	0	0	0
5.17	TRUE	Empty	Keratin, type II cytoskeletal 5 (Fragment) OS=Homo sapiens GN=KRT5 PE=1 SV=1	H0YI76		23 kDa	TRUE	unknown	0	0	0	0	0	0			0	0	0	0	0	0
6	TRUE	Empty	Cluster of Tubulin beta chain OS=Homo sapiens GN=TUBB PE=1 SV=2 (P07437)	P07437 [11]		50 kDa	TRUE	unknown	15	35	37	19	36	42			0.367	0.586	0.601	0.39	0.604	0.532
6.1	TRUE	Empty	Tubulin beta chain OS=Homo sapiens GN=TUBB PE=1 SV=2	P07437		50 kDa	TRUE	unknown	13	26	28	14	27	29			0.367	0.586	0.601	0.39	0.604	0.532
6.2	TRUE	Empty	Tubulin beta-6 chain OS=Homo sapiens GN=TUBB6 PE=1 SV=1	Q9BUF5		50 kDa	TRUE	unknown	2	9	10	3	7	16			0.0628	0.206	0.184	0.101	0.15	0.444
6.3	TRUE	Empty	Tubulin beta-4A chain OS=Homo sapiens GN=TUBB4A PE=1 SV=2	P04350		50 kDa	TRUE	unknown	6	17	18	8	17	17			0.209	0.482	0.482	0.293	0.482	0.41
6.4	TRUE	Empty	Tubulin beta-4B chain OS=Homo sapiens GN=TUBB4B PE=1 SV=1	P68371		50 kDa	TRUE	unknown	10	23	28	13	25	25			0.279	0.544	0.6	0.389	0.602	0.492
6.5	TRUE	Empty	Tubulin beta-2B chain OS=Homo sapiens GN=TUBB2B PE=1 SV=1	Q9BVA1		50 kDa	TRUE	unknown	8	17	21	9	17	21			0.225	0.375	0.36	0.247	0.362	0.351
6.6	TRUE	Empty	Tubulin beta-3 chain OS=Homo sapiens GN=TUBB3 PE=1 SV=1	A0A0B4J269		88 kDa	TRUE	unknown	6	13	15	7	13	18			0.079	0.133	0.133	0.0916	0.133	0.167
6.7	TRUE	Empty	Tubulin beta-8 chain OS=Homo sapiens GN=TUBB8 PE=1 SV=2	Q3ZCM7		50 kDa	TRUE	unknown	0	8	10	0	8	0			0	0.187	0.205	0	0.205	0
6.8	TRUE	Empty	Tubulin beta-4A chain OS=Homo sapiens GN=TUBB4A PE=4 SV=1	M0R2T4		12 kDa	TRUE	unknown	0	0	0	0	0	0			0	0	0	0	0	0
6.9	TRUE	Empty	Tubulin beta-4A chain (Fragment) OS=Homo sapiens GN=TUBB4A PE=1 SV=5	M0QZL7		17 kDa	TRUE	unknown	0	0	0	0	4	0			0	0	0	0	0.43	0
6.1	TRUE	Empty	Tubulin beta-1 chain OS=Homo sapiens GN=TUBB1 PE=1 SV=1	Q9H4B7		50 kDa	TRUE	unknown	0	0	0	0	0	0			0	0	0	0	0	0
6.11	TRUE	Empty	Tubulin beta-3 chain OS=Homo sapiens GN=TUBB3 PE=4 SV=1	G3V4U2		5 kDa	TRUE	unknown	0	0	0	0	0	0			0	0	0	0	0	0
7	TRUE	Empty	Cluster of Vimentin OS=Homo sapiens GN=VIM PE=1 SV=4 (P08670)	P08670 [9]		54 kDa	TRUE	unknown	36	34	31	52	31	38			0.599	0.605	0.62	0.738	0.597	0.644
7.1	TRUE	Empty	Vimentin OS=Homo sapiens GN=VIM PE=1 SV=4	P08670		54 kDa	TRUE	unknown	36	34	31	52	31	38			0.599	0.605	0.62	0.738	0.597	0.644
7.2	TRUE	Empty	Neurofilament light polypeptide OS=Homo sapiens GN=NEFL PE=1 SV=3	P07196		62 kDa	TRUE	unknown	0	1	0	0	1	0			0	0.0166	0	0	0.0166	0
7.3	TRUE	Empty	Peripherin OS=Homo sapiens GN=PRPH PE=1 SV=2	P41219		54 kDa	TRUE	unknown	0	1	0	0	0	0			0	0.0213	0	0	0	0
7.4	TRUE	Empty	Neurofilament heavy polypeptide OS=Homo sapiens GN=NEFH PE=1 SV=4	P12036		112 kDa	TRUE	unknown	0	0	0	0	1	0			0	0	0	0	0.00877	0
7.5	TRUE	Empty	Alpha-internexin OS=Homo sapiens GN=INA PE=1 SV=1	A0A087WYG8 (+1)		55 kDa	TRUE	unknown	0	0	0	2	0	0			0	0	0	0.0242	0	0
7.6	TRUE	Empty	Neurofilament medium polypeptide OS=Homo sapiens GN=NEFM PE=1 SV=1	E7ESP9 (+1)		98 kDa	TRUE	unknown	0	1	0	0	0	0			0	0.0103	0	0	0	0
7.7	TRUE	Empty	Vimentin (Fragment) OS=Homo sapiens GN=VIM PE=1 SV=1	Q5JVS8		20 kDa	TRUE	unknown	0	0	0	0	0	0			0	0	0	0	0	0
8	TRUE	Empty	Cluster of Keratin, type I cytoskeletal 10 OS=Homo sapiens GN=KRT10 PE=1 SV=6 (P13645)	P13645 [17]		59 kDa	TRUE	unknown	56	26	38	57	39	22			0.375	0.368	0.438	0.402	0.332	0.358
8.1	TRUE	Empty	Keratin, type I cytoskeletal 10 OS=Homo sapiens GN=KRT10 PE=1 SV=6	P13645		59 kDa	TRUE	unknown	18	17	31	27	18	14			0.375	0.368	0.438	0.402	0.332	0.358
8.2	TRUE	Empty	Keratin, type I cytoskeletal 17 OS=Homo sapiens GN=KRT17 PE=1 SV=2	Q04695		48 kDa	TRUE	unknown	13	7	6	22	8	8			0.326	0.169	0.153	0.396	0.22	0.218
8.3	TRUE	Empty	Keratin, type I cytoskeletal 13 OS=Homo sapiens GN=KRT13 PE=1 SV=4	P13646		50 kDa	TRUE	unknown	19	1	1	4	2	1			0.358	0.0197	0.024	0.0699	0.0459	0.024
8.4	TRUE	Empty	Keratin, type I cytoskeletal 16 OS=Homo sapiens GN=KRT16 PE=1 SV=4	P08779		51 kDa	TRUE	unknown	8	3	4	10	14	4			0.224	0.0571	0.0613	0.254	0.328	0.0803
8.5	TRUE	Empty	Keratin, type I cytoskeletal 14 OS=Homo sapiens GN=KRT14 PE=1 SV=4	P02533		52 kDa	TRUE	unknown	9	4	7	12	7	6			0.256	0.0805	0.159	0.28	0.18	0.131
8.6	TRUE	Empty	Keratin, type I cytoskeletal 28 OS=Homo sapiens GN=KRT28 PE=1 SV=2	Q7Z3Y7		51 kDa	TRUE	unknown	0	2	0	3	2	2			0	0.0388	0	0.0409	0.0388	0.0388
8.7	TRUE	Empty	sp|K1M1_SHEEP|	K1M1_SHEEP		47 kDa	TRUE	unknown	0	1	0	0	0	0			0	0.0316	0	0	0	0
8.8	TRUE	Empty	Keratin, type I cytoskeletal 15 OS=Homo sapiens GN=KRT15 PE=1 SV=3	P19012		49 kDa	TRUE	unknown	8	3	0	6	0	0			0.171	0.0592	0	0.11	0	0
8.9	TRUE	Empty	sp|K1C15_SHEEP|	K1C15_SHEEP		49 kDa	TRUE	unknown	0	2	0	3	0	0			0	0.0397	0	0.0662	0	0
8.1	TRUE	Empty	Keratin, type I cytoskeletal 27 OS=Homo sapiens GN=KRT27 PE=1 SV=2	Q7Z3Y8		50 kDa	TRUE	unknown	0	0	0	0	0	0			0	0	0	0	0	0
8.11	TRUE	Empty	Keratin, type I cytoskeletal 19 OS=Homo sapiens GN=KRT19 PE=1 SV=4	P08727		44 kDa	TRUE	unknown	0	0	0	0	0	3			0	0	0	0	0	0.0675
8.12	TRUE	Empty	Keratin, type I cuticular Ha1 OS=Homo sapiens GN=KRT31 PE=1 SV=3	Q15323 (+1)		47 kDa	TRUE	unknown	0	0	0	0	0	0			0	0	0	0	0	0
8.13	TRUE	Empty	Keratin, type I cytoskeletal 26 OS=Homo sapiens GN=KRT26 PE=1 SV=2	Q7Z3Y9		52 kDa	TRUE	unknown	0	0	1	0	0	0			0	0	0.0192	0	0	0
8.14	TRUE	Empty	Keratin, type I cuticular Ha3-II OS=Homo sapiens GN=KRT33B PE=1 SV=1	A0A087X2I6 (+1)		46 kDa	TRUE	unknown	0	0	0	0	0	0			0	0	0	0	0	0
8.15	TRUE	Empty	Keratin, type I cytoskeletal 20 OS=Homo sapiens GN=KRT20 PE=1 SV=1	P35900		48 kDa	TRUE	unknown	0	0	0	0	0	0			0	0	0	0	0	0
9	TRUE	Empty	Cluster of Plectin OS=Homo sapiens GN=PLEC PE=1 SV=3 (Q15149)	Q15149 [2]		532 kDa	TRUE	unknown	43	41	30	150	44	54			0.133	0.135	0.0931	0.355	0.14	0.159
9.1	TRUE	Empty	Plectin OS=Homo sapiens GN=PLEC PE=1 SV=3	Q15149		532 kDa	TRUE	unknown	43	41	30	150	44	54			0.133	0.135	0.0931	0.355	0.14	0.159
9.2	TRUE	Empty	Plectin (Fragment) OS=Homo sapiens GN=PLEC PE=1 SV=1	E9PIA2		20 kDa	TRUE	unknown	0	0	0	3	0	0			0	0	0	0.236	0	0
10	TRUE	Empty	sp|TRYP_PIG|	TRYP_PIG		24 kDa	TRUE	unknown	7	10	9	9	8	8			0.234	0.325	0.325	0.234	0.234	0.234
11	TRUE	Empty	Spectrin alpha chain, non-erythrocytic 1 OS=Homo sapiens GN=SPTAN1 PE=1 SV=3	Q13813		285 kDa		unknown	40	33	21	131	31	27			0.233	0.2	0.14	0.544	0.184	0.162
12	TRUE	Empty	Pyruvate carboxylase, mitochondrial OS=Homo sapiens GN=PC PE=1 SV=2	P11498		130 kDa		unknown	33	34	21	52	43	31			0.419	0.37	0.257	0.502	0.472	0.377
13	TRUE	Empty	Cluster of Spectrin beta chain, non-erythrocytic 1 OS=Homo sapiens GN=SPTBN1 PE=1 SV=2 (Q01082)	Q01082 [4]		275 kDa	TRUE	unknown	36	38	17	80	35	42			0.193	0.228	0.122	0.415	0.209	0.282
13.1	TRUE	Empty	Spectrin beta chain, non-erythrocytic 1 OS=Homo sapiens GN=SPTBN1 PE=1 SV=2	Q01082		275 kDa	TRUE	unknown	36	38	17	79	35	42			0.193	0.228	0.122	0.415	0.209	0.282
13.2	TRUE	Empty	Spectrin beta chain, non-erythrocytic 2 OS=Homo sapiens GN=SPTBN2 PE=1 SV=3	O15020		271 kDa	TRUE	unknown	2	0	1	3	0	1			0.0121	0	0.00544	0.0222	0	0.00544
13.3	TRUE	Empty	Spectrin beta chain, erythrocytic OS=Homo sapiens GN=SPTB PE=1 SV=5	P11277		246 kDa	TRUE	unknown	1	0	0	3	0	1			0.00562	0	0	0.0136	0	0.00562
13.4	TRUE	Empty	Spectrin beta chain, non-erythrocytic 1 OS=Homo sapiens GN=SPTBN1 PE=1 SV=1	A0A087WUZ3		275 kDa	TRUE	unknown	36	37	17	78	34	41			0.193	0.218	0.122	0.406	0.199	0.273
14	TRUE	Empty	Cluster of Heat shock protein HSP 90-alpha OS=Homo sapiens GN=HSP90AA1 PE=1 SV=5 (P07900)	P07900 [5]		85 kDa	TRUE	unknown	9	46	46	7	38	51			0.0953	0.34	0.373	0.076	0.344	0.351
14.1	TRUE	Empty	Heat shock protein HSP 90-alpha OS=Homo sapiens GN=HSP90AA1 PE=1 SV=5	P07900		85 kDa	TRUE	unknown	4	25	24	4	20	30			0.0533	0.298	0.294	0.0738	0.25	0.302
14.2	TRUE	Empty	Heat shock protein HSP 90-beta OS=Homo sapiens GN=HSP90AB1 PE=1 SV=4	P08238		83 kDa	TRUE	unknown	9	30	32	6	25	36			0.0953	0.34	0.373	0.076	0.344	0.351
14.3	TRUE	Empty	Putative heat shock protein HSP 90-beta 2 OS=Homo sapiens GN=HSP90AB2P PE=1 SV=2	Q58FF8		44 kDa	TRUE	unknown	0	8	4	0	6	6			0	0.142	0.163	0	0.142	0.136
14.4	TRUE	Empty	Putative heat shock protein HSP 90-beta-3 OS=Homo sapiens GN=HSP90AB3P PE=5 SV=1	Q58FF7		68 kDa	TRUE	unknown	0	14	0	0	0	0			0	0.152	0	0	0	0
14.5	TRUE	Empty	Putative heat shock protein HSP 90-alpha A5 OS=Homo sapiens GN=HSP90AA5P PE=2 SV=1	Q58FG0		39 kDa	TRUE	unknown	0	0	0	0	0	0			0	0	0	0	0	0
15	TRUE	Empty	Cluster of Carbamoyl-phosphate synthase [ammonia], mitochondrial OS=Homo sapiens GN=CPS1 PE=1 SV=2 (P31327)	P31327 [2]		165 kDa	TRUE	unknown	4	51	32	16	45	48			0.036	0.405	0.282	0.172	0.385	0.383
15.1	TRUE	Empty	Carbamoyl-phosphate synthase [ammonia], mitochondrial OS=Homo sapiens GN=CPS1 PE=1 SV=2	P31327		165 kDa	TRUE	unknown	4	51	32	16	45	48			0.036	0.405	0.282	0.172	0.385	0.383
15.2	TRUE	Empty	Carbamoyl-phosphate synthase [ammonia], mitochondrial (Fragment) OS=Homo sapiens GN=CPS1 PE=1 SV=1	E7EWJ3		17 kDa	TRUE	unknown	0	0	0	0	0	0			0	0	0	0	0	0
16	TRUE	Empty	Cluster of Tubulin alpha-1C chain OS=Homo sapiens GN=TUBA1C PE=1 SV=1 (Q9BQE3)	Q9BQE3 [4]		50 kDa	TRUE	unknown	13	25	18	11	24	22			0.321	0.457	0.376	0.298	0.461	0.439
16.1	TRUE	Empty	Tubulin alpha-1C chain OS=Homo sapiens GN=TUBA1C PE=1 SV=1	Q9BQE3		50 kDa	TRUE	unknown	13	23	17	11	22	21			0.321	0.394	0.376	0.298	0.399	0.439
16.2	TRUE	Empty	Tubulin alpha-4A chain OS=Homo sapiens GN=TUBA4A PE=1 SV=1	P68366		50 kDa	TRUE	unknown	8	17	14	6	16	16			0.201	0.292	0.29	0.179	0.292	0.337
16.3	TRUE	Empty	Tubulin alpha-1B chain OS=Homo sapiens GN=TUBA1B PE=1 SV=1	P68363		50 kDa	TRUE	unknown	13	24	17	11	23	21			0.319	0.457	0.375	0.297	0.461	0.437
16.4	TRUE	Empty	Tubulin alpha chain-like 3 OS=Homo sapiens GN=TUBAL3 PE=1 SV=2	A6NHL2		50 kDa	TRUE	unknown	0	0	2	0	0	0			0	0	0.0247	0	0	0
17	TRUE	Empty	Keratin, type II cytoskeletal 1 OS=Homo sapiens GN=KRT1 PE=1 SV=6	P04264		66 kDa	TRUE	unknown	36	22	32	33	33	20			0.402	0.253	0.351	0.366	0.352	0.284
18	TRUE	Empty	Keratin, type I cytoskeletal 18 OS=Homo sapiens GN=KRT18 PE=1 SV=2	P05783		48 kDa	TRUE	unknown	18	11	16	28	14	21			0.616	0.416	0.467	0.679	0.442	0.619
19	TRUE	Empty	Filamin-A OS=Homo sapiens GN=FLNA PE=1 SV=4	P21333		281 kDa	TRUE	unknown	6	41	30	26	33	44			0.0382	0.227	0.193	0.145	0.193	0.265
20	TRUE	Empty	Cluster of Alpha-actinin-4 OS=Homo sapiens GN=ACTN4 PE=1 SV=2 (O43707)	O43707 [5]		105 kDa	TRUE	unknown	16	25	29	34	24	29			0.232	0.302	0.356	0.371	0.286	0.373
20.1	TRUE	Empty	Alpha-actinin-4 OS=Homo sapiens GN=ACTN4 PE=1 SV=2	O43707		105 kDa	TRUE	unknown	14	21	25	29	21	26			0.232	0.302	0.356	0.371	0.286	0.373
20.2	TRUE	Empty	Alpha-actinin-1 OS=Homo sapiens GN=ACTN1 PE=1 SV=2	P12814		103 kDa	TRUE	unknown	6	10	8	10	10	9			0.0841	0.149	0.124	0.149	0.14	0.124
20.3	TRUE	Empty	Alpha-actinin-2 OS=Homo sapiens GN=ACTN2 PE=1 SV=1	P35609		104 kDa	TRUE	unknown	0	0	0	0	3	0			0	0	0	0	0.0414	0
20.4	TRUE	Empty	Alpha-actinin-1 OS=Homo sapiens GN=ACTN1 PE=1 SV=1	H9KV75		95 kDa	TRUE	unknown	6	9	6	10	9	9			0.0912	0.137	0.0961	0.162	0.137	0.135
20.5	TRUE	Empty	Alpha-actinin-3 OS=Homo sapiens GN=ACTN3 PE=1 SV=2	Q08043		103 kDa	TRUE	unknown	0	0	0	0	0	0			0	0	0	0	0	0
21	TRUE	Empty	Keratin, type I cytoskeletal 9 OS=Homo sapiens GN=KRT9 PE=1 SV=3	P35527 (+1)		62 kDa	TRUE	unknown	18	14	9	24	34	13			0.297	0.313	0.148	0.372	0.457	0.26
22	TRUE	Empty	Neuroblast differentiation-associated protein AHNAK OS=Homo sapiens GN=AHNAK PE=1 SV=2	Q09666		629 kDa		unknown	0	31	6	1	23	20			0	0.0762	0.0144	0.00306	0.0625	0.052
23	TRUE	Empty	78 kDa glucose-regulated protein OS=Homo sapiens GN=HSPA5 PE=1 SV=2	P11021		72 kDa	TRUE	unknown	13	27	26	19	28	24			0.243	0.382	0.349	0.332	0.408	0.387
24	TRUE	Empty	Serpin H1 OS=Homo sapiens GN=SERPINH1 PE=1 SV=2	P50454		46 kDa		unknown	0	22	20	0	24	27			0	0.536	0.5	0	0.557	0.548
25	TRUE	Empty	Cluster of Heterogeneous nuclear ribonucleoprotein M OS=Homo sapiens GN=HNRNPM PE=1 SV=3 (P52272)	P52272 [4]		78 kDa	TRUE	unknown	2	4	12	10	8	20			0.0288	0.0712	0.308	0.253	0.166	0.476
25.1	TRUE	Empty	Heterogeneous nuclear ribonucleoprotein M OS=Homo sapiens GN=HNRNPM PE=1 SV=3	P52272		78 kDa	TRUE	unknown	2	4	12	10	8	19			0.0288	0.0712	0.264	0.156	0.166	0.393
25.2	TRUE	Empty	Heterogeneous nuclear ribonucleoprotein M (Fragment) OS=Homo sapiens GN=HNRNPM PE=1 SV=1	M0QZM1		40 kDa	TRUE	unknown	0	1	7	2	2	12			0	0.0339	0.308	0.0653	0.12	0.465
25.3	TRUE	Empty	Heterogeneous nuclear ribonucleoprotein M OS=Homo sapiens GN=HNRNPM PE=1 SV=1	M0R0Y6		11 kDa	TRUE	unknown	0	0	1	2	0	1			0	0	0.111	0.253	0	0.313
25.4	TRUE	Empty	Heterogeneous nuclear ribonucleoprotein M (Fragment) OS=Homo sapiens GN=HNRNPM PE=1 SV=5	M0R019		38 kDa	TRUE	unknown	0	0	0	0	0	11			0	0	0	0	0	0.476
26	TRUE	Empty	Heterogeneous nuclear ribonucleoprotein U OS=Homo sapiens GN=HNRNPU PE=1 SV=6	Q00839		91 kDa		unknown	2	18	11	6	17	21			0.0448	0.188	0.137	0.102	0.198	0.235
27	TRUE	Empty	ATP synthase subunit alpha, mitochondrial OS=Homo sapiens GN=ATP5A1 PE=1 SV=1	P25705		60 kDa		unknown	5	19	21	4	21	30			0.152	0.403	0.396	0.108	0.398	0.526
28	TRUE	Empty	Matrin-3 OS=Homo sapiens GN=MATR3 PE=1 SV=1	A8MXP9 (+1)		100 kDa		unknown	7	17	14	13	15	16			0.122	0.213	0.183	0.165	0.206	0.235
29	TRUE	Empty	Cluster of Heat shock cognate 71 kDa protein OS=Homo sapiens GN=HSPA8 PE=1 SV=1 (P11142)	P11142 [2]		71 kDa	TRUE	unknown	6	23	23	18	22	23			0.119	0.385	0.373	0.297	0.401	0.328
29.1	TRUE	Empty	Heat shock cognate 71 kDa protein OS=Homo sapiens GN=HSPA8 PE=1 SV=1	P11142		71 kDa	TRUE	unknown	6	23	23	18	22	23			0.119	0.385	0.373	0.297	0.401	0.328
29.2	TRUE	Empty	Heat shock cognate 71 kDa protein (Fragment) OS=Homo sapiens GN=HSPA8 PE=1 SV=1	E9PS65		25 kDa	TRUE	unknown	0	0	0	1	0	0			0	0	0	0.0493	0	0
30	TRUE	Empty	ATP synthase subunit beta, mitochondrial OS=Homo sapiens GN=ATP5B PE=1 SV=3	P06576		57 kDa		unknown	5	15	21	8	18	32			0.146	0.399	0.51	0.217	0.486	0.718
31	TRUE	Empty	Cluster of Prelamin-A/C OS=Homo sapiens GN=LMNA PE=1 SV=1 (P02545)	P02545 [2]		74 kDa	TRUE	unknown	13	9	12	30	9	13			0.273	0.196	0.22	0.468	0.221	0.239
31.1	TRUE	Empty	Prelamin-A/C OS=Homo sapiens GN=LMNA PE=1 SV=1	P02545		74 kDa	TRUE	unknown	13	9	12	29	9	13			0.273	0.196	0.22	0.429	0.221	0.239
31.2	TRUE	Empty	Prelamin-A/C OS=Homo sapiens GN=LMNA PE=1 SV=1	Q3BDU5		56 kDa	TRUE	unknown	9	6	9	26	5	10			0.201	0.148	0.185	0.468	0.131	0.211
32	TRUE	Empty	Cluster of Polyadenylate-binding protein OS=Homo sapiens GN=PABPC4 PE=1 SV=1 (B1ANR0)	B1ANR0 [9]		68 kDa	TRUE	unknown	8	19	14	14	14	16			0.115	0.213	0.198	0.165	0.156	0.171
32.1	TRUE	Empty	Polyadenylate-binding protein OS=Homo sapiens GN=PABPC4 PE=1 SV=1	B1ANR0 (+1)		68 kDa	TRUE	unknown	2	10	6	6	8	8			0.0407	0.213	0.117	0.12	0.133	0.159
32.2	TRUE	Empty	Polyadenylate-binding protein 3 OS=Homo sapiens GN=PABPC3 PE=1 SV=2	Q9H361		70 kDa	TRUE	unknown	4	5	5	4	3	4			0.0539	0.0729	0.0792	0.0618	0.0365	0.0539
32.3	TRUE	Empty	Polyadenylate-binding protein 1 OS=Homo sapiens GN=PABPC1 PE=1 SV=2	P11940		71 kDa	TRUE	unknown	7	13	12	11	10	11			0.115	0.192	0.198	0.165	0.156	0.171
32.4	TRUE	Empty	Polyadenylate-binding protein 1-like OS=Homo sapiens GN=PABPC1L PE=2 SV=1	Q4VXU2		68 kDa	TRUE	unknown	1	2	2	1	1	2			0.0179	0.0326	0.0326	0.0147	0.0147	0.0326
32.5	TRUE	Empty	Polyadenylate-binding protein 1 (Fragment) OS=Homo sapiens GN=PABPC1 PE=1 SV=1	H0YAS7		14 kDa	TRUE	unknown	0	0	0	1	0	0			0	0	0	0.118	0	0
32.6	TRUE	Empty	Polyadenylate-binding protein 5 OS=Homo sapiens GN=PABPC5 PE=2 SV=1	Q96DU9		43 kDa	TRUE	unknown	0	1	0	1	0	1			0	0.0236	0	0.0236	0	0.0236
32.7	TRUE	Empty	Polyadenylate-binding protein 1-like 2 OS=Homo sapiens GN=PABPC1L2A PE=2 SV=1	Q5JQF8		23 kDa	TRUE	unknown	0	1	0	0	0	0			0	0.055	0	0	0	0
32.8	TRUE	Empty	Polyadenylate-binding protein 1 (Fragment) OS=Homo sapiens GN=PABPC1 PE=1 SV=1	H0YAR2		32 kDa	TRUE	unknown	0	0	0	0	0	0			0	0	0	0	0	0
33	TRUE	Empty	Cluster of Filamin-B OS=Homo sapiens GN=FLNB PE=1 SV=2 (O75369)	O75369 [2]		278 kDa	TRUE	unknown	4	20	9	31	15	21			0.0211	0.12	0.0507	0.163	0.0846	0.121
33.1	TRUE	Empty	Filamin-B OS=Homo sapiens GN=FLNB PE=1 SV=2	O75369		278 kDa	TRUE	unknown	4	20	9	31	15	21			0.0211	0.12	0.0507	0.163	0.0846	0.121
33.2	TRUE	Empty	Filamin-C OS=Homo sapiens GN=FLNC PE=1 SV=3	Q14315		291 kDa	TRUE	unknown	0	0	0	3	2	2			0	0	0	0.0128	0.00991	0.00697
34	TRUE	Empty	Elongation factor Tu, mitochondrial OS=Homo sapiens GN=TUFM PE=1 SV=2	P49411		50 kDa		unknown	2	11	12	8	15	14			0.073	0.341	0.327	0.221	0.423	0.374
35	TRUE	Empty	Splicing factor 3B subunit 2 OS=Homo sapiens GN=SF3B2 PE=1 SV=1	A0A087WZZ5 (+2)		98 kDa		unknown	1	16	12	0	13	17			0.0161	0.17	0.138	0	0.133	0.199
36	TRUE	Empty	Cluster of Clathrin heavy chain OS=Homo sapiens GN=CLTC PE=1 SV=1 (A0A087WVQ6)	A0A087WVQ6 [3]		192 kDa	TRUE	unknown	11	11	5	28	18	25			0.105	0.0786	0.0476	0.218	0.147	0.182
36.1	TRUE	Empty	Clathrin heavy chain OS=Homo sapiens GN=CLTC PE=1 SV=1	A0A087WVQ6 (+1)		192 kDa	TRUE	unknown	11	11	5	28	18	25			0.105	0.0786	0.0476	0.218	0.147	0.182
36.2	TRUE	Empty	Clathrin heavy chain 2 OS=Homo sapiens GN=CLTCL1 PE=1 SV=2	P53675		187 kDa	TRUE	unknown	0	3	0	6	4	0			0	0.0238	0	0.0348	0.0317	0
37	TRUE	Empty	Lon protease homolog, mitochondrial OS=Homo sapiens GN=LONP1 PE=1 SV=1	K7EKE6 (+1)		95 kDa		unknown	0	14	10	0	15	25			0	0.247	0.185	0	0.231	0.38
38	TRUE	Empty	Elongation factor 2 OS=Homo sapiens GN=EEF2 PE=1 SV=4	P13639		95 kDa	TRUE	unknown	2	18	12	2	14	15			0.028	0.191	0.195	0.0373	0.174	0.213
39	TRUE	Empty	Cluster of Heterogeneous nuclear ribonucleoprotein K OS=Homo sapiens GN=HNRNPK PE=1 SV=1 (P61978)	P61978 [2]		51 kDa	TRUE	unknown	3	11	9	3	13	14			0.0976	0.294	0.255	0.127	0.315	0.32
39.1	TRUE	Empty	Heterogeneous nuclear ribonucleoprotein K OS=Homo sapiens GN=HNRNPK PE=1 SV=1	P61978		51 kDa	TRUE	unknown	3	10	9	3	12	13			0.0799	0.294	0.255	0.104	0.315	0.32
39.2	TRUE	Empty	Heterogeneous nuclear ribonucleoprotein K (Fragment) OS=Homo sapiens GN=HNRNPK PE=1 SV=1	Q5T6W2		42 kDa	TRUE	unknown	3	9	8	3	10	12			0.0976	0.28	0.251	0.127	0.306	0.311
40	TRUE	Empty	Endoplasmin OS=Homo sapiens GN=HSP90B1 PE=1 SV=1	P14625		92 kDa	TRUE	unknown	4	18	12	6	21	15			0.0486	0.249	0.184	0.0971	0.275	0.229
41	TRUE	Empty	Cluster of Epiplakin OS=Homo sapiens GN=EPPK1 PE=1 SV=2 (P58107)	P58107 [3]		556 kDa	TRUE	unknown	12	10	8	30	9	22			0.0367	0.0326	0.03	0.087	0.032	0.069
41.1	TRUE	Empty	Epiplakin OS=Homo sapiens GN=EPPK1 PE=1 SV=2	P58107		556 kDa	TRUE	unknown	11	10	8	29	9	22			0.0348	0.0324	0.0299	0.087	0.0318	0.069
41.2	TRUE	Empty	Epiplakin OS=Homo sapiens GN=EPPK1 PE=1 SV=2	A0A075B730 (+1)		553 kDa	TRUE	unknown	12	10	8	29	9	21			0.0367	0.0326	0.03	0.0855	0.032	0.0656
42	TRUE	Empty	ATP-dependent RNA helicase A OS=Homo sapiens GN=DHX9 PE=1 SV=4	Q08211		141 kDa		unknown	3	10	3	10	15	15			0.0323	0.0898	0.0276	0.0795	0.137	0.135
43	TRUE	Empty	Cluster of Heterogeneous nuclear ribonucleoprotein H OS=Homo sapiens GN=HNRNPH1 PE=1 SV=1 (G8JLB6)	G8JLB6 [4]		51 kDa	TRUE	unknown	2	10	5	8	8	7			0.0601	0.284	0.127	0.284	0.284	0.187
43.1	TRUE	Empty	Heterogeneous nuclear ribonucleoprotein H OS=Homo sapiens GN=HNRNPH1 PE=1 SV=1	G8JLB6 (+1)		51 kDa	TRUE	unknown	2	9	5	8	8	5			0.0572	0.191	0.127	0.191	0.191	0.15
43.2	TRUE	Empty	Heterogeneous nuclear ribonucleoprotein H2 OS=Homo sapiens GN=HNRNPH2 PE=1 SV=1	P55795		49 kDa	TRUE	unknown	2	6	4	5	4	5			0.0601	0.134	0.0958	0.0958	0.0958	0.187
43.3	TRUE	Empty	Heterogeneous nuclear ribonucleoprotein H (Fragment) OS=Homo sapiens GN=HNRNPH1 PE=1 SV=5	D6R9T0		18 kDa	TRUE	unknown	0	4	1	4	4	2			0	0.284	0.0988	0.284	0.284	0.167
44	TRUE	Empty	Desmoplakin OS=Homo sapiens GN=DSP PE=1 SV=3	P15924		332 kDa		unknown	15	2	16	24	4	3			0.0731	0.00975	0.0874	0.128	0.0261	0.0206
45	TRUE	Empty	Bifunctional glutamate/proline--tRNA ligase OS=Homo sapiens GN=EPRS PE=1 SV=5	P07814		171 kDa		unknown	0	9	8	5	12	16			0	0.0919	0.0754	0.0688	0.104	0.159
46	TRUE	Empty	Heat shock protein 75 kDa, mitochondrial OS=Homo sapiens GN=TRAP1 PE=1 SV=3	Q12931		80 kDa		unknown	1	15	8	1	14	15			0.0199	0.321	0.149	0.0199	0.307	0.297
47	TRUE	Empty	Cluster of Ras GTPase-activating-like protein IQGAP1 OS=Homo sapiens GN=IQGAP1 PE=1 SV=1 (P46940)	P46940 [3]		189 kDa	TRUE	unknown	4	22	11	5	16	22			0.0422	0.165	0.096	0.0477	0.129	0.167
47.1	TRUE	Empty	Ras GTPase-activating-like protein IQGAP1 OS=Homo sapiens GN=IQGAP1 PE=1 SV=1	P46940		189 kDa	TRUE	unknown	4	22	11	5	16	22			0.0422	0.165	0.096	0.0477	0.129	0.167
47.2	TRUE	Empty	Ras GTPase-activating-like protein IQGAP3 OS=Homo sapiens GN=IQGAP3 PE=1 SV=1	F2Z2E2 (+1)		179 kDa	TRUE	unknown	0	0	0	0	0	0			0	0	0	0	0	0
48	TRUE	Empty	Cluster of Heterogeneous nuclear ribonucleoprotein R OS=Homo sapiens GN=HNRNPR PE=1 SV=1 (O43390)	O43390 [2]		71 kDa	TRUE	unknown	0	10	10	0	20	16			0	0.186	0.204	0	0.28	0.256
48.1	TRUE	Empty	Heterogeneous nuclear ribonucleoprotein R OS=Homo sapiens GN=HNRNPR PE=1 SV=1	O43390		71 kDa	TRUE	unknown	0	10	10	0	20	16			0	0.186	0.204	0	0.28	0.256
48.2	TRUE	Empty	Heterogeneous nuclear ribonucleoprotein R OS=Homo sapiens GN=HNRNPR PE=1 SV=1	B4DT28		56 kDa	TRUE	unknown	0	6	7	0	13	12			0	0.111	0.154	0	0.219	0.221
49	TRUE	Empty	Nucleoprotein TPR OS=Homo sapiens GN=TPR PE=1 SV=3	P12270		267 kDa		unknown	0	24	5	0	17	18			0	0.153	0.0343	0	0.11	0.122
50	TRUE	Empty	Cluster of Nuclease-sensitive element-binding protein 1 OS=Homo sapiens GN=YBX1 PE=1 SV=2 (A0A087X1S2)	A0A087X1S2 [3]		35 kDa	TRUE	unknown	0	7	13	3	4	15			0	0.281	0.301	0.194	0.194	0.414
50.1	TRUE	Empty	Nuclease-sensitive element-binding protein 1 OS=Homo sapiens GN=YBX1 PE=1 SV=2	A0A087X1S2 (+1)		35 kDa	TRUE	unknown	0	7	10	3	4	10			0	0.281	0.256	0.194	0.194	0.281
50.2	TRUE	Empty	Y-box-binding protein 3 OS=Homo sapiens GN=YBX3 PE=1 SV=4	P16989		40 kDa	TRUE	unknown	0	4	9	2	3	11			0	0.0645	0.301	0.086	0.086	0.414
51	TRUE	Empty	T-complex protein 1 subunit beta OS=Homo sapiens GN=CCT2 PE=1 SV=4	P78371		57 kDa		unknown	0	16	6	0	17	15			0	0.421	0.163	0	0.428	0.342
52	TRUE	Empty	Cluster of Heat shock 70 kDa protein 1B OS=Homo sapiens GN=HSPA1B PE=1 SV=1 (A0A0G2JIW1)	A0A0G2JIW1 [5]		70 kDa	TRUE	unknown	3	18	14	6	15	17			0.0421	0.28	0.231	0.0794	0.237	0.254
52.1	TRUE	Empty	Heat shock 70 kDa protein 1B OS=Homo sapiens GN=HSPA1B PE=1 SV=1	A0A0G2JIW1 (+1)		70 kDa	TRUE	unknown	2	15	12	4	12	15			0.0421	0.28	0.231	0.0794	0.237	0.254
52.2	TRUE	Empty	Heat shock 70 kDa protein 6 OS=Homo sapiens GN=HSPA6 PE=1 SV=2	P17066		71 kDa	TRUE	unknown	0	5	0	0	4	0			0	0.101	0	0	0.0762	0
52.3	TRUE	Empty	Heat shock 70 kDa protein 1-like OS=Homo sapiens GN=HSPA1L PE=1 SV=2	P34931 (+1)		70 kDa	TRUE	unknown	0	7	0	0	0	0			0	0.145	0	0	0	0
53	TRUE	Empty	Cluster of ATP-dependent RNA helicase DDX3X OS=Homo sapiens GN=DDX3X PE=1 SV=1 (A0A0D9SF53)	A0A0D9SF53 [4]		81 kDa	TRUE	unknown	2	10	11	4	9	16			0.0532	0.153	0.168	0.0668	0.141	0.228
53.1	TRUE	Empty	ATP-dependent RNA helicase DDX3X OS=Homo sapiens GN=DDX3X PE=1 SV=1	A0A0D9SF53		81 kDa	TRUE	unknown	2	10	11	4	9	16			0.0532	0.153	0.168	0.0668	0.141	0.228
53.2	TRUE	Empty	Probable ATP-dependent RNA helicase DDX4 (Fragment) OS=Homo sapiens GN=DDX4 PE=1 SV=1	D6RCM4 (+1)		57 kDa	TRUE	unknown	0	0	0	0	1	0			0	0	0	0	0.0174	0
53.3	TRUE	Empty	ATP-dependent RNA helicase DDX3Y OS=Homo sapiens GN=DDX3Y PE=1 SV=2	O15523		73 kDa	TRUE	unknown	0	0	0	0	0	0			0	0	0	0	0	0
54	TRUE	Empty	Methylcrotonoyl-CoA carboxylase beta chain, mitochondrial OS=Homo sapiens GN=MCCC2 PE=1 SV=1	Q9HCC0		61 kDa		unknown	8	3	2	18	6	5			0.176	0.0675	0.0462	0.407	0.135	0.151
55	TRUE	Empty	Probable ATP-dependent RNA helicase DDX17 OS=Homo sapiens GN=DDX17 PE=1 SV=1	H3BLZ8 (+1)		80 kDa	TRUE	unknown	4	7	9	7	10	12			0.0725	0.104	0.14	0.118	0.157	0.212
56	TRUE	Empty	Transferrin receptor protein 1 OS=Homo sapiens GN=TFRC PE=1 SV=2	P02786		85 kDa		unknown	2	15	12	5	17	15			0.0289	0.259	0.163	0.0868	0.259	0.241
57	TRUE	Empty	sp|ALBU_BOVIN|	ALBU_BOVIN		69 kDa	TRUE	unknown	4	2	6	10	2	4			0.0807	0.0428	0.1	0.137	0.0428	0.0626
58	TRUE	Empty	ATP-dependent 6-phosphofructokinase, platelet type OS=Homo sapiens GN=PFKP PE=1 SV=2	Q01813		86 kDa	TRUE	unknown	4	8	11	8	11	20			0.0714	0.135	0.149	0.115	0.182	0.242
59	TRUE	Empty	Cluster of Unconventional myosin-Ib OS=Homo sapiens GN=MYO1B PE=1 SV=1 (E9PDF6)	E9PDF6 [3]		128 kDa	TRUE	unknown	11	1	0	20	0	0			0.136	0.0136	0	0.192	0	0
59.1	TRUE	Empty	Unconventional myosin-Ib OS=Homo sapiens GN=MYO1B PE=1 SV=1	E9PDF6 (+1)		128 kDa	TRUE	unknown	11	1	0	20	0	0			0.136	0.0136	0	0.192	0	0
59.2	TRUE	Empty	Unconventional myosin-Ia OS=Homo sapiens GN=MYO1A PE=1 SV=1	Q9UBC5		118 kDa	TRUE	unknown	0	0	0	0	0	0			0	0	0	0	0	0
60	TRUE	Empty	Cluster of Eukaryotic initiation factor 4A-I OS=Homo sapiens GN=EIF4A1 PE=1 SV=1 (P60842)	P60842 [3]		46 kDa	TRUE	unknown	0	9	10	1	11	17			0	0.256	0.278	0.0394	0.305	0.451
60.1	TRUE	Empty	Eukaryotic initiation factor 4A-I OS=Homo sapiens GN=EIF4A1 PE=1 SV=1	P60842		46 kDa	TRUE	unknown	0	9	10	1	11	16			0	0.256	0.278	0.0394	0.305	0.451
60.2	TRUE	Empty	Eukaryotic initiation factor 4A-II OS=Homo sapiens GN=EIF4A2 PE=1 SV=2	Q14240		46 kDa	TRUE	unknown	0	5	4	0	6	8			0	0.13	0.143	0	0.177	0.236
60.3	TRUE	Empty	Eukaryotic initiation factor 4A-I (Fragment) OS=Homo sapiens GN=EIF4A1 PE=1 SV=1	J3KSZ0		27 kDa	TRUE	unknown	0	4	5	0	4	8			0	0.217	0.235	0	0.174	0.374
61	TRUE	Empty	Fatty acid synthase OS=Homo sapiens GN=FASN PE=1 SV=3	P49327		273 kDa		unknown	0	13	3	1	9	13			0	0.0888	0.0275	0.0104	0.0621	0.0932
62	TRUE	Empty	Ribonucleoside-diphosphate reductase large subunit OS=Homo sapiens GN=RRM1 PE=1 SV=1	P23921		90 kDa		unknown	0	8	10	0	4	11			0	0.138	0.203	0	0.0821	0.218
63	TRUE	Empty	Cluster of Probable ATP-dependent RNA helicase DDX5 OS=Homo sapiens GN=DDX5 PE=1 SV=1 (J3KTA4)	J3KTA4 [2]		69 kDa	TRUE	unknown	1	11	10	0	9	15			0.0195	0.184	0.215	0	0.158	0.277
63.1	TRUE	Empty	Probable ATP-dependent RNA helicase DDX5 OS=Homo sapiens GN=DDX5 PE=1 SV=1	J3KTA4		69 kDa	TRUE	unknown	1	11	10	0	9	15			0.0195	0.184	0.215	0	0.158	0.277
63.2	TRUE	Empty	Probable ATP-dependent RNA helicase DDX5 OS=Homo sapiens GN=DDX5 PE=1 SV=1	X6RLV5		11 kDa	TRUE	unknown	0	0	0	0	0	0			0	0	0	0	0	0
64	TRUE	Empty	Unconventional myosin-Ic OS=Homo sapiens GN=MYO1C PE=1 SV=1	F5H6E2 (+1)		119 kDa		unknown	9	0	0	28	1	0			0.122	0	0	0.301	0.0125	0
65	TRUE	Empty	Heterogeneous nuclear ribonucleoprotein L OS=Homo sapiens GN=HNRNPL PE=1 SV=2	P14866		64 kDa	TRUE	unknown	0	8	10	0	10	12			0	0.244	0.289	0	0.221	0.289
66	TRUE	Empty	40S ribosomal protein S3 OS=Homo sapiens GN=RPS3 PE=1 SV=2	P23396		27 kDa		unknown	6	3	1	11	5	1			0.292	0.148	0.0658	0.391	0.255	0.0658
67	TRUE	Empty	Cluster of Nucleophosmin OS=Homo sapiens GN=NPM1 PE=1 SV=2 (P06748)	P06748 [2]		33 kDa	TRUE	unknown	0	10	4	1	11	6			0	0.316	0.214	0.0952	0.316	0.286
67.1	TRUE	Empty	Nucleophosmin OS=Homo sapiens GN=NPM1 PE=1 SV=2	P06748		33 kDa	TRUE	unknown	0	10	4	1	11	6			0	0.316	0.214	0.0952	0.316	0.286
67.2	TRUE	Empty	Nucleophosmin (Fragment) OS=Homo sapiens GN=NPM1 PE=1 SV=1	E5RI98		12 kDa	TRUE	unknown	0	0	1	0	0	0			0	0	0.189	0	0	0
68	TRUE	Empty	Annexin A2 OS=Homo sapiens GN=ANXA2 PE=1 SV=2	P07355		39 kDa		unknown	2	8	12	0	11	10			0.0973	0.286	0.33	0	0.31	0.324
69	TRUE	Empty	Cluster of Heat shock protein beta-1 OS=Homo sapiens GN=HSPB1 PE=1 SV=2 (P04792)	P04792 [2]		23 kDa	TRUE	unknown	2	0	12	4	0	13			0.132	0	0.761	0.259	0	0.824
69.1	TRUE	Empty	Heat shock protein beta-1 OS=Homo sapiens GN=HSPB1 PE=1 SV=2	P04792		23 kDa	TRUE	unknown	2	0	12	4	0	13			0.132	0	0.761	0.259	0	0.824
69.2	TRUE	Empty	Heat shock protein beta-1 OS=Homo sapiens GN=HSPB1 PE=1 SV=1	F8WE04		20 kDa	TRUE	unknown	0	0	8	0	0	8			0	0	0.522	0	0	0.522
70	TRUE	Empty	Heterogeneous nuclear ribonucleoprotein H3 OS=Homo sapiens GN=HNRNPH3 PE=1 SV=2	P31942		37 kDa	TRUE	unknown	0	6	5	0	5	8			0	0.249	0.159	0	0.249	0.367
71	TRUE	Empty	Cluster of Heterogeneous nuclear ribonucleoproteins C1/C2 OS=Homo sapiens GN=HNRNPC PE=1 SV=1 (B2R5W2)	B2R5W2 [10]		32 kDa	TRUE	unknown	4	5	5	5	6	5			0.169	0.172	0.207	0.214	0.207	0.207
71.1	TRUE	Empty	Heterogeneous nuclear ribonucleoproteins C1/C2 OS=Homo sapiens GN=HNRNPC PE=1 SV=1	B2R5W2 (+6)		32 kDa	TRUE	unknown	4	5	5	5	6	5			0.169	0.172	0.207	0.214	0.207	0.207
71.2	TRUE	Empty	Heterogeneous nuclear ribonucleoprotein C-like 2 OS=Homo sapiens GN=HNRNPCL2 PE=4 SV=1	A0A0G2JNQ3 (+2)		32 kDa	TRUE	unknown	0	4	2	2	3	0			0	0.116	0.0819	0.0819	0.113	0
72	TRUE	Empty	Propionyl-CoA carboxylase beta chain, mitochondrial OS=Homo sapiens GN=PCCB PE=1 SV=1	E7EUY3 (+3)		56 kDa		unknown	12	1	2	12	10	4			0.312	0.0291	0.062	0.289	0.312	0.134
73	TRUE	Empty	Nucleolin OS=Homo sapiens GN=NCL PE=1 SV=3	P19338		77 kDa		unknown	0	13	12	0	13	15			0	0.176	0.189	0	0.161	0.241
74	TRUE	Empty	Cluster of Acetyl-CoA carboxylase 1 OS=Homo sapiens GN=ACACA PE=1 SV=2 (Q13085)	Q13085 [2]		266 kDa	TRUE	unknown	9	1	0	19	2	0			0.0541	0.00597	0	0.115	0.00938	0
74.1	TRUE	Empty	Acetyl-CoA carboxylase 1 OS=Homo sapiens GN=ACACA PE=1 SV=2	Q13085		266 kDa	TRUE	unknown	9	1	0	19	2	0			0.0541	0.00597	0	0.115	0.00938	0
74.2	TRUE	Empty	Acetyl-CoA carboxylase 2 OS=Homo sapiens GN=ACACB PE=1 SV=3	O00763		277 kDa	TRUE	unknown	0	0	0	3	0	0			0	0	0	0.0187	0	0
75	TRUE	Empty	Heterogeneous nuclear ribonucleoprotein F OS=Homo sapiens GN=HNRNPF PE=1 SV=3	P52597		46 kDa	TRUE	unknown	3	8	6	4	8	6			0.106	0.26	0.222	0.106	0.272	0.272
76	TRUE	Empty	Cluster of Very long-chain specific acyl-CoA dehydrogenase, mitochondrial OS=Homo sapiens GN=ACADVL PE=1 SV=1 (P49748)	P49748 [3]		70 kDa	TRUE	unknown	0	5	9	0	11	16			0	0.137	0.165	0	0.238	0.305
76.1	TRUE	Empty	Very long-chain specific acyl-CoA dehydrogenase, mitochondrial OS=Homo sapiens GN=ACADVL PE=1 SV=1	P49748		70 kDa	TRUE	unknown	0	5	9	0	11	16			0	0.137	0.165	0	0.238	0.305
76.2	TRUE	Empty	Very long-chain-specific acyl-CoA dehydrogenase, mitochondrial (Fragment) OS=Homo sapiens GN=ACADVL PE=1 SV=2	G3V1M7		31 kDa	TRUE	unknown	0	0	4	0	4	8			0	0	0.163	0	0.199	0.27
76.3	TRUE	Empty	Very long-chain-specific acyl-CoA dehydrogenase, mitochondrial (Fragment) OS=Homo sapiens GN=ACADVL PE=1 SV=5	K7EJW8		17 kDa	TRUE	unknown	0	0	0	0	1	0			0	0	0	0	0.152	0
77	TRUE	Empty	Eukaryotic translation initiation factor 3 subunit C-like protein OS=Homo sapiens GN=EIF3CL PE=3 SV=1	B5ME19 (+1)		105 kDa		unknown	0	7	8	0	5	10			0	0.101	0.111	0	0.0678	0.139
78	TRUE	Empty	Kinectin OS=Homo sapiens GN=KTN1 PE=1 SV=1	Q86UP2		156 kDa		unknown	0	10	4	7	9	12			0	0.0929	0.0376	0.0656	0.0892	0.121
79	TRUE	Empty	Cluster of Pyruvate kinase PKM OS=Homo sapiens GN=PKM PE=1 SV=4 (P14618)	P14618 [2]		58 kDa	TRUE	unknown	1	9	4	1	8	11			0.0151	0.22	0.122	0.0151	0.211	0.25
79.1	TRUE	Empty	Pyruvate kinase PKM OS=Homo sapiens GN=PKM PE=1 SV=4	P14618		58 kDa	TRUE	unknown	1	9	4	1	8	11			0.0151	0.22	0.122	0.0151	0.211	0.25
79.2	TRUE	Empty	Pyruvate kinase PKLR OS=Homo sapiens GN=PKLR PE=1 SV=2	P30613		62 kDa	TRUE	unknown	0	0	0	0	0	0			0	0	0	0	0	0
80	TRUE	Empty	Cluster of Polypyrimidine tract binding protein 1, isoform CRA_b OS=Homo sapiens GN=PTBP1 PE=1 SV=4 (A6NLN1)	A6NLN1 [3]		57 kDa	TRUE	unknown	0	6	4	0	10	16			0	0.156	0.14	0	0.285	0.427
80.1	TRUE	Empty	Polypyrimidine tract binding protein 1, isoform CRA_b OS=Homo sapiens GN=PTBP1 PE=1 SV=4	A6NLN1 (+1)		57 kDa	TRUE	unknown	0	6	4	0	10	16			0	0.156	0.14	0	0.285	0.427
80.2	TRUE	Empty	Polypyrimidine tract-binding protein 3 OS=Homo sapiens GN=PTBP3 PE=1 SV=2	O95758		60 kDa	TRUE	unknown	0	0	0	0	0	0			0	0	0	0	0	0
81	TRUE	Empty	Dolichyl-diphosphooligosaccharide--protein glycosyltransferase subunit 1 OS=Homo sapiens GN=RPN1 PE=1 SV=1	P04843		69 kDa		unknown	2	12	6	8	12	10			0.0527	0.236	0.124	0.161	0.234	0.183
82	TRUE	Empty	Interleukin enhancer-binding factor 3 OS=Homo sapiens GN=ILF3 PE=1 SV=3	Q12906		95 kDa	TRUE	unknown	0	8	5	0	11	9			0	0.141	0.0783	0	0.189	0.135
83	TRUE	Empty	X-ray repair cross-complementing protein 6 OS=Homo sapiens GN=XRCC6 PE=1 SV=1	B1AHC9 (+1)		64 kDa		unknown	0	9	3	0	13	12			0	0.227	0.0716	0	0.254	0.275
84	TRUE	Empty	Stress-70 protein, mitochondrial OS=Homo sapiens GN=HSPA9 PE=1 SV=2	P38646		74 kDa		unknown	3	11	11	3	13	12			0.056	0.233	0.227	0.0648	0.274	0.255
85	TRUE	Empty	General transcription factor II-I OS=Homo sapiens GN=GTF2I PE=1 SV=2	P78347		112 kDa		unknown	1	4	1	8	7	5			0.016	0.0741	0.016	0.151	0.0972	0.0852
86	TRUE	Empty	Cluster of Neutral alpha-glucosidase AB OS=Homo sapiens GN=GANAB PE=1 SV=3 (Q14697)	Q14697 [2]		107 kDa	TRUE	unknown	0	10	9	1	12	9			0	0.167	0.135	0.0117	0.162	0.139
86.1	TRUE	Empty	Neutral alpha-glucosidase AB OS=Homo sapiens GN=GANAB PE=1 SV=3	Q14697		107 kDa	TRUE	unknown	0	10	9	1	11	9			0	0.167	0.122	0.0117	0.162	0.139
86.2	TRUE	Empty	Neutral alpha-glucosidase AB OS=Homo sapiens GN=GANAB PE=1 SV=1	E9PKU7		97 kDa	TRUE	unknown	0	8	9	0	9	7			0	0.144	0.135	0	0.134	0.124
87	TRUE	Empty	Cluster of Kinesin-1 heavy chain OS=Homo sapiens GN=KIF5B PE=1 SV=1 (P33176)	P33176 [5]		110 kDa	TRUE	unknown	0	9	8	0	7	12			0	0.165	0.129	0	0.0976	0.193
87.1	TRUE	Empty	Kinesin-1 heavy chain OS=Homo sapiens GN=KIF5B PE=1 SV=1	P33176		110 kDa	TRUE	unknown	0	9	8	0	7	12			0	0.165	0.129	0	0.0976	0.193
87.2	TRUE	Empty	Kinesin-like protein OS=Homo sapiens GN=KIF5A PE=1 SV=1	J3KNA1 (+1)		107 kDa	TRUE	unknown	0	1	0	0	3	0			0	0.0138	0	0	0.0382	0
87.3	TRUE	Empty	Kinesin-like protein (Fragment) OS=Homo sapiens GN=KIF5C PE=1 SV=1	A0A0G2JMZ6 (+1)		99 kDa	TRUE	unknown	0	0	0	0	0	0			0	0	0	0	0	0
88	TRUE	Empty	Heterogeneous nuclear ribonucleoprotein A3 OS=Homo sapiens GN=HNRNPA3 PE=1 SV=2	P51991		40 kDa	TRUE	unknown	0	8	6	0	9	9			0	0.228	0.233	0	0.185	0.233
89	TRUE	Empty	Cluster of Nuclear mitotic apparatus protein 1 OS=Homo sapiens GN=NUMA1 PE=1 SV=2 (Q14980)	Q14980 [2]		238 kDa	TRUE	unknown	0	6	4	8	7	5			0	0.0851	0.0498	0.0944	0.0459	0.0463
89.1	TRUE	Empty	Nuclear mitotic apparatus protein 1 OS=Homo sapiens GN=NUMA1 PE=1 SV=2	Q14980		238 kDa	TRUE	unknown	0	6	4	8	7	5			0	0.0468	0.0317	0.0591	0.0459	0.0463
89.2	TRUE	Empty	Nuclear mitotic apparatus protein 1 (Fragment) OS=Homo sapiens GN=NUMA1 PE=1 SV=1	H0YFY6		107 kDa	TRUE	unknown	0	5	3	6	2	3			0	0.0851	0.0498	0.0944	0.029	0.0394
90	TRUE	Empty	Far upstream element-binding protein 1 OS=Homo sapiens GN=FUBP1 PE=1 SV=1	E9PEB5 (+1)		69 kDa	TRUE	unknown	0	5	8	0	5	10			0	0.115	0.188	0	0.0718	0.195
91	TRUE	Empty	Delta-1-pyrroline-5-carboxylate synthase OS=Homo sapiens GN=ALDH18A1 PE=1 SV=2	P54886		87 kDa		unknown	0	8	10	1	11	14			0	0.162	0.15	0.0201	0.219	0.203
92	TRUE	Empty	Elongation factor 1-gamma OS=Homo sapiens GN=EEF1G PE=1 SV=3	P26641		50 kDa		unknown	2	5	4	4	4	5			0.0526	0.13	0.117	0.108	0.108	0.133
93	TRUE	Empty	Heterogeneous nuclear ribonucleoprotein Q OS=Homo sapiens GN=SYNCRIP PE=1 SV=2	O60506		70 kDa	TRUE	unknown	0	11	7	0	12	16			0	0.186	0.177	0	0.197	0.363
94	TRUE	Empty	Poly(rC)-binding protein 1 OS=Homo sapiens GN=PCBP1 PE=1 SV=2	Q15365		37 kDa	TRUE	unknown	0	3	5	1	3	5			0	0.183	0.183	0.0365	0.183	0.309
95	TRUE	Empty	Cluster of Leucine-rich PPR motif-containing protein, mitochondrial OS=Homo sapiens GN=LRPPRC PE=1 SV=3 (P42704)	P42704 [2]		158 kDa	TRUE	unknown	0	4	2	2	9	8			0	0.0438	0.0244	0.0201	0.094	0.0689
95.1	TRUE	Empty	Leucine-rich PPR motif-containing protein, mitochondrial OS=Homo sapiens GN=LRPPRC PE=1 SV=3	P42704		158 kDa	TRUE	unknown	0	4	2	2	9	8			0	0.0438	0.0244	0.0201	0.094	0.0689
95.2	TRUE	Empty	Leucine-rich PPR motif-containing protein, mitochondrial (Fragment) OS=Homo sapiens GN=LRPPRC PE=1 SV=1	C9JCA9		40 kDa	TRUE	unknown	0	0	0	0	0	0			0	0	0	0	0	0
96	TRUE	Empty	Poly [ADP-ribose] polymerase 1 OS=Homo sapiens GN=PARP1 PE=1 SV=4	P09874		113 kDa		unknown	0	6	3	0	6	5			0	0.0858	0.0464	0	0.0907	0.0759
97	TRUE	Empty	Cluster of High mobility group protein B1 OS=Homo sapiens GN=HMGB1 PE=1 SV=3 (P09429)	P09429 [3]		25 kDa	TRUE	unknown	0	3	8	0	3	7			0	0.135	0.228	0	0.135	0.228
97.1	TRUE	Empty	High mobility group protein B1 OS=Homo sapiens GN=HMGB1 PE=1 SV=3	P09429 (+1)		25 kDa	TRUE	unknown	0	3	8	0	3	7			0	0.135	0.228	0	0.135	0.228
97.2	TRUE	Empty	Putative high mobility group protein B1-like 1 OS=Homo sapiens GN=HMGB1P1 PE=5 SV=1	B2RPK0		24 kDa	TRUE	unknown	0	0	0	0	0	0			0	0	0	0	0	0
98	TRUE	Empty	DNA replication licensing factor MCM3 OS=Homo sapiens GN=MCM3 PE=1 SV=3	P25205		91 kDa		unknown	0	12	4	0	6	10			0	0.166	0.0532	0	0.0941	0.155
99	TRUE	Empty	Protein disulfide-isomerase A6 OS=Homo sapiens GN=PDIA6 PE=1 SV=1	Q15084		48 kDa		unknown	0	8	7	3	8	11			0	0.209	0.282	0.12	0.248	0.323
100	TRUE	Empty	Importin subunit beta-1 OS=Homo sapiens GN=KPNB1 PE=1 SV=2	Q14974		97 kDa		unknown	2	6	4	2	5	9			0.0354	0.0879	0.0662	0.0308	0.0788	0.116
101	TRUE	Empty	Cluster of ADP/ATP translocase 2 OS=Homo sapiens GN=SLC25A5 PE=1 SV=7 (P05141)	P05141 [2]		33 kDa	TRUE	unknown	4	4	1	14	2	1			0.144	0.154	0.0403	0.315	0.0772	0.0336
101.1	TRUE	Empty	ADP/ATP translocase 2 OS=Homo sapiens GN=SLC25A5 PE=1 SV=7	P05141		33 kDa	TRUE	unknown	4	4	1	11	2	1			0.144	0.154	0.0403	0.315	0.0772	0.0336
101.2	TRUE	Empty	ADP/ATP translocase 3 OS=Homo sapiens GN=SLC25A6 PE=1 SV=4	P12236		33 kDa	TRUE	unknown	3	2	1	9	1	1			0.101	0.0738	0.0403	0.245	0.0336	0.0336
102	TRUE	Empty	4F2 cell-surface antigen heavy chain OS=Homo sapiens GN=SLC3A2 PE=1 SV=1	F5GZS6 (+2)		65 kDa		unknown	1	6	7	1	10	12			0.02	0.125	0.115	0.02	0.215	0.224
103	TRUE	Empty	Lamin-B1 OS=Homo sapiens GN=LMNB1 PE=1 SV=2	P20700		66 kDa	TRUE	unknown	2	5	4	9	8	6			0.0392	0.131	0.101	0.166	0.172	0.119
104	TRUE	Empty	RuvB-like 1 OS=Homo sapiens GN=RUVBL1 PE=1 SV=1	Q9Y265		50 kDa		unknown	3	4	4	2	6	13			0.0877	0.123	0.164	0.0614	0.145	0.406
105	TRUE	Empty	Cluster of Lamina-associated polypeptide 2, isoform alpha OS=Homo sapiens GN=TMPO PE=1 SV=2 (P42166)	P42166 [3]		75 kDa	TRUE	unknown	0	12	3	0	14	8			0	0.236	0.0749	0	0.277	0.242
105.1	TRUE	Empty	Lamina-associated polypeptide 2, isoform alpha OS=Homo sapiens GN=TMPO PE=1 SV=2	P42166		75 kDa	TRUE	unknown	0	10	3	0	12	6			0	0.236	0.0749	0	0.277	0.163
105.2	TRUE	Empty	Lamina-associated polypeptide 2, isoforms beta/gamma OS=Homo sapiens GN=TMPO PE=1 SV=1	G5E972 (+1)		46 kDa	TRUE	unknown	0	5	1	0	6	6			0	0.203	0.0314	0	0.258	0.242
106	TRUE	Empty	Far upstream element-binding protein 2 OS=Homo sapiens GN=KHSRP PE=1 SV=1	A0A087WTP3 (+1)		73 kDa	TRUE	unknown	0	8	6	0	8	8			0	0.148	0.124	0	0.155	0.141
107	TRUE	Empty	40S ribosomal protein S3a OS=Homo sapiens GN=RPS3A PE=1 SV=2	P61247		30 kDa		unknown	2	2	4	4	2	4			0.0947	0.114	0.201	0.163	0.114	0.201
108	TRUE	Empty	tRNA (cytosine(34)-C(5))-methyltransferase OS=Homo sapiens GN=NSUN2 PE=1 SV=2	Q08J23		86 kDa		unknown	0	5	7	0	5	13			0	0.0795	0.124	0	0.0965	0.215
109	TRUE	Empty	RuvB-like 2 OS=Homo sapiens GN=RUVBL2 PE=1 SV=3	Q9Y230		51 kDa		unknown	1	5	6	2	7	8			0.0324	0.121	0.162	0.0324	0.192	0.222
110	TRUE	Empty	Cluster of L-lactate dehydrogenase A chain OS=Homo sapiens GN=LDHA PE=1 SV=2 (P00338)	P00338 [7]		37 kDa	TRUE	unknown	0	10	2	0	4	2			0	0.196	0.0813	0	0.127	0.0813
110.1	TRUE	Empty	L-lactate dehydrogenase A chain OS=Homo sapiens GN=LDHA PE=1 SV=2	P00338		37 kDa	TRUE	unknown	0	7	2	0	3	2			0	0.196	0.0813	0	0.127	0.0813
110.2	TRUE	Empty	L-lactate dehydrogenase B chain OS=Homo sapiens GN=LDHB PE=1 SV=2	P07195		37 kDa	TRUE	unknown	0	3	0	0	1	0			0	0.123	0	0	0.0479	0
110.3	TRUE	Empty	L-lactate dehydrogenase OS=Homo sapiens GN=LDHC PE=1 SV=1	F5H155 (+2)		25 kDa	TRUE	unknown	0	0	0	0	0	0			0	0	0	0	0	0
110.4	TRUE	Empty	L-lactate dehydrogenase A-like 6A OS=Homo sapiens GN=LDHAL6A PE=2 SV=1	Q6ZMR3		37 kDa	TRUE	unknown	0	0	0	0	0	0			0	0	0	0	0	0
110.5	TRUE	Empty	L-lactate dehydrogenase A chain OS=Homo sapiens GN=LDHA PE=1 SV=1	F5H5J4		10 kDa	TRUE	unknown	0	2	0	0	0	0			0	0.191	0	0	0	0
111	TRUE	Empty	Cluster of Calnexin OS=Homo sapiens GN=CANX PE=1 SV=2 (P27824)	P27824 [3]		68 kDa	TRUE	unknown	0	5	12	1	5	7			0	0.0912	0.188	0.0253	0.0845	0.133
111.1	TRUE	Empty	Calnexin OS=Homo sapiens GN=CANX PE=1 SV=2	P27824		68 kDa	TRUE	unknown	0	5	12	1	5	7			0	0.0912	0.188	0.0253	0.0845	0.133
111.2	TRUE	Empty	Calnexin (Fragment) OS=Homo sapiens GN=CANX PE=1 SV=5	H0Y9H1		22 kDa	TRUE	unknown	0	0	0	0	0	0			0	0	0	0	0	0
111.3	TRUE	Empty	Calnexin (Fragment) OS=Homo sapiens GN=CANX PE=1 SV=1	H0Y9Q7		19 kDa	TRUE	unknown	0	0	0	0	0	0			0	0	0	0	0	0
112	TRUE	Empty	Cluster of Mitotic checkpoint protein BUB3 (Fragment) OS=Homo sapiens GN=BUB3 PE=1 SV=1 (J3QT28)	J3QT28 [3]		32 kDa	TRUE	unknown	0	5	4	0	5	5			0	0.359	0.359	0	0.359	0.385
112.1	TRUE	Empty	Mitotic checkpoint protein BUB3 (Fragment) OS=Homo sapiens GN=BUB3 PE=1 SV=1	J3QT28 (+1)		32 kDa	TRUE	unknown	0	5	4	0	5	5			0	0.277	0.237	0	0.277	0.385
112.2	TRUE	Empty	Mitotic checkpoint protein BUB3 OS=Homo sapiens GN=BUB3 PE=1 SV=1	J3QSX4		16 kDa	TRUE	unknown	0	3	3	0	3	3			0	0.359	0.359	0	0.359	0.359
113	TRUE	Empty	Pre-mRNA-processing factor 19 OS=Homo sapiens GN=PRPF19 PE=1 SV=1	Q9UMS4		55 kDa		unknown	1	6	2	3	7	7			0.0397	0.165	0.0575	0.0972	0.212	0.139
114	TRUE	Empty	Cluster of X-ray repair cross-complementing protein 5 OS=Homo sapiens GN=XRCC5 PE=1 SV=3 (P13010)	P13010 [2]		83 kDa	TRUE	unknown	0	1	1	0	7	11			0	0.015	0.0314	0	0.164	0.238
114.1	TRUE	Empty	X-ray repair cross-complementing protein 5 OS=Homo sapiens GN=XRCC5 PE=1 SV=3	P13010		83 kDa	TRUE	unknown	0	1	1	0	7	11			0	0.015	0.0314	0	0.164	0.238
114.2	TRUE	Empty	X-ray repair cross-complementing protein 5 (Fragment) OS=Homo sapiens GN=XRCC5 PE=1 SV=1	C9JZ81		15 kDa	TRUE	unknown	0	0	0	0	1	0			0	0	0	0	0.122	0
115	TRUE	Empty	Succinate dehydrogenase [ubiquinone] flavoprotein subunit, mitochondrial OS=Homo sapiens GN=SDHA PE=1 SV=1	D6RFM5 (+1)		64 kDa		unknown	0	4	5	0	5	5			0	0.115	0.136	0	0.137	0.136
116	TRUE	Empty	RNA-binding motif protein, X chromosome OS=Homo sapiens GN=RBMX PE=1 SV=3	P38159		42 kDa	TRUE	unknown	0	2	6	0	5	9			0	0.0691	0.141	0	0.13	0.161
117	TRUE	Empty	Transcription intermediary factor 1-beta OS=Homo sapiens GN=TRIM28 PE=1 SV=5	Q13263		89 kDa	TRUE	unknown	0	7	5	0	6	9			0	0.122	0.125	0	0.111	0.178
118	TRUE	Empty	Eukaryotic translation initiation factor 3 subunit B OS=Homo sapiens GN=EIF3B PE=1 SV=3	P55884		92 kDa		unknown	0	7	4	0	4	6			0	0.113	0.0799	0	0.0799	0.113
119	TRUE	Empty	Synapse-associated protein 1 OS=Homo sapiens GN=SYAP1 PE=1 SV=1	Q96A49		40 kDa		unknown	0	2	8	0	4	11			0	0.0795	0.264	0	0.119	0.312
120	TRUE	Empty	Cluster of Talin-1 OS=Homo sapiens GN=TLN1 PE=1 SV=3 (Q9Y490)	Q9Y490 [2]		270 kDa	TRUE	unknown	0	7	2	0	2	8			0	0.0527	0.0165	0	0.0169	0.0673
120.1	TRUE	Empty	Talin-1 OS=Homo sapiens GN=TLN1 PE=1 SV=3	Q9Y490		270 kDa	TRUE	unknown	0	7	2	0	2	8			0	0.0527	0.0165	0	0.0169	0.0673
120.2	TRUE	Empty	Talin-2 (Fragment) OS=Homo sapiens GN=TLN2 PE=1 SV=1	H0YMT1		155 kDa	TRUE	unknown	0	0	0	0	0	0			0	0	0	0	0	0
121	TRUE	Empty	Cluster of 60S acidic ribosomal protein P0 OS=Homo sapiens GN=RPLP0 PE=1 SV=1 (P05388)	P05388 [3]		34 kDa	TRUE	unknown	5	3	4	7	5	7			0.259	0.129	0.155	0.312	0.243	0.303
121.1	TRUE	Empty	60S acidic ribosomal protein P0 OS=Homo sapiens GN=RPLP0 PE=1 SV=1	P05388		34 kDa	TRUE	unknown	5	3	4	7	5	7			0.259	0.129	0.155	0.312	0.243	0.303
121.2	TRUE	Empty	60S acidic ribosomal protein P0-like OS=Homo sapiens GN=RPLP0P6 PE=5 SV=1	Q8NHW5		34 kDa	TRUE	unknown	3	2	3	4	4	4			0.11	0.0789	0.104	0.148	0.145	0.177
121.3	TRUE	Empty	60S acidic ribosomal protein P0 (Fragment) OS=Homo sapiens GN=RPLP0 PE=1 SV=1	F8VWV4		12 kDa	TRUE	unknown	0	0	0	0	1	0			0	0	0	0	0.0991	0
122	TRUE	Empty	Eukaryotic translation initiation factor 3 subunit H OS=Homo sapiens GN=EIF3H PE=1 SV=1	A0A087WZK9 (+2)		40 kDa		unknown	0	4	5	0	5	9			0	0.0888	0.152	0	0.14	0.327
123	TRUE	Empty	Methylcrotonoyl-CoA carboxylase subunit alpha, mitochondrial OS=Homo sapiens GN=MCCC1 PE=1 SV=1	E9PHF7 (+1)		68 kDa		unknown	4	1	0	5	5	2			0.117	0.0211	0	0.131	0.141	0.0601
124	TRUE	Empty	Trifunctional enzyme subunit alpha, mitochondrial OS=Homo sapiens GN=HADHA PE=1 SV=2	P40939		83 kDa		unknown	0	6	5	0	8	15			0	0.144	0.0996	0	0.178	0.298
125	TRUE	Empty	Isoleucine--tRNA ligase, mitochondrial OS=Homo sapiens GN=IARS2 PE=1 SV=2	Q9NSE4		114 kDa		unknown	0	5	4	0	6	6			0	0.0682	0.0494	0	0.0731	0.0771
126	TRUE	Empty	Cluster of Non-POU domain-containing octamer-binding protein OS=Homo sapiens GN=NONO PE=1 SV=4 (Q15233)	Q15233 [3]		54 kDa	TRUE	unknown	0	1	3	0	5	4			0	0.0255	0.121	0	0.125	0.138
126.1	TRUE	Empty	Non-POU domain-containing octamer-binding protein OS=Homo sapiens GN=NONO PE=1 SV=4	Q15233		54 kDa	TRUE	unknown	0	1	3	0	5	4			0	0.0255	0.121	0	0.125	0.138
126.2	TRUE	Empty	Splicing factor, proline- and glutamine-rich OS=Homo sapiens GN=SFPQ PE=1 SV=2	P23246		76 kDa	TRUE	unknown	0	0	0	0	0	0			0	0	0	0	0	0
126.3	TRUE	Empty	Non-POU domain-containing octamer-binding protein (Fragment) OS=Homo sapiens GN=NONO PE=1 SV=5	H7C367		28 kDa	TRUE	unknown	0	0	0	0	0	0			0	0	0	0	0	0
127	TRUE	Empty	Cluster of Poly(U)-binding-splicing factor PUF60 OS=Homo sapiens GN=PUF60 PE=1 SV=1 (Q9UHX1)	Q9UHX1 [2]		60 kDa	TRUE	unknown	0	4	3	0	5	8			0	0.205	0.123	0	0.205	0.338
127.1	TRUE	Empty	Poly(U)-binding-splicing factor PUF60 OS=Homo sapiens GN=PUF60 PE=1 SV=1	Q9UHX1		60 kDa	TRUE	unknown	0	4	3	0	5	7			0	0.152	0.123	0	0.172	0.234
127.2	TRUE	Empty	Poly(U)-binding-splicing factor PUF60 (Fragment) OS=Homo sapiens GN=PUF60 PE=1 SV=1	E9PN18		29 kDa	TRUE	unknown	0	3	0	0	3	5			0	0.205	0	0	0.205	0.338
128	TRUE	Empty	Cluster of Probable 28S rRNA (cytosine(4447)-C(5))-methyltransferase OS=Homo sapiens GN=NOP2 PE=1 SV=1 (A0A087WV73)	A0A087WV73 [2]		94 kDa	TRUE	unknown	0	6	3	0	6	6			0	0.0813	0.0456	0	0.0924	0.0887
128.1	TRUE	Empty	Probable 28S rRNA (cytosine(4447)-C(5))-methyltransferase OS=Homo sapiens GN=NOP2 PE=1 SV=1	A0A087WV73		94 kDa	TRUE	unknown	0	6	3	0	6	6			0	0.0772	0.0433	0	0.0877	0.0842
128.2	TRUE	Empty	Probable 28S rRNA (cytosine(4447)-C(5))-methyltransferase OS=Homo sapiens GN=NOP2 PE=1 SV=2	P46087		89 kDa	TRUE	unknown	0	6	3	0	6	6			0	0.0813	0.0456	0	0.0924	0.0887
129	TRUE	Empty	Interleukin enhancer-binding factor 2 OS=Homo sapiens GN=ILF2 PE=1 SV=1	B4DY09 (+1)		39 kDa		unknown	2	10	5	0	9	9			0.0852	0.267	0.17	0	0.284	0.361
130	TRUE	Empty	Basic leucine zipper and W2 domain-containing protein 1 OS=Homo sapiens GN=BZW1 PE=1 SV=1	Q7L1Q6		48 kDa	TRUE	unknown	0	6	4	0	4	4			0	0.177	0.0788	0	0.124	0.0859
131	TRUE	Empty	Cytochrome b-c1 complex subunit 2, mitochondrial OS=Homo sapiens GN=UQCRC2 PE=1 SV=3	P22695		48 kDa		unknown	0	4	4	4	4	6			0	0.152	0.115	0.115	0.155	0.21
132	TRUE	Empty	Prohibitin OS=Homo sapiens GN=PHB PE=1 SV=1	P35232		30 kDa		unknown	4	5	9	7	5	8			0.217	0.199	0.412	0.305	0.162	0.243
133	TRUE	Empty	T-complex protein 1 subunit delta OS=Homo sapiens GN=CCT4 PE=1 SV=4	P50991		58 kDa		unknown	0	4	4	1	4	7			0	0.104	0.115	0.0241	0.104	0.197
134	TRUE	Empty	40S ribosomal protein SA OS=Homo sapiens GN=RPSA PE=1 SV=1	A0A0C4DG17 (+2)		33 kDa		unknown	3	2	2	6	3	2			0.127	0.1	0.1	0.313	0.127	0.1
135	TRUE	Empty	Isoleucine--tRNA ligase, cytoplasmic OS=Homo sapiens GN=IARS PE=1 SV=1	J3KR24 (+1)		132 kDa		unknown	2	6	0	8	7	5			0.0304	0.0703	0	0.0747	0.0807	0.0642
136	TRUE	Empty	D-3-phosphoglycerate dehydrogenase OS=Homo sapiens GN=PHGDH PE=1 SV=4	O43175		57 kDa		unknown	0	3	6	0	7	9			0	0.0638	0.118	0	0.195	0.191
137	TRUE	Empty	Cluster of Eukaryotic translation initiation factor 3 subunit D OS=Homo sapiens GN=EIF3D PE=1 SV=1 (O15371)	O15371 [2]		64 kDa	TRUE	unknown	0	3	4	0	3	11			0	0.0511	0.0748	0	0.0438	0.162
137.1	TRUE	Empty	Eukaryotic translation initiation factor 3 subunit D OS=Homo sapiens GN=EIF3D PE=1 SV=1	O15371		64 kDa	TRUE	unknown	0	3	4	0	3	11			0	0.0511	0.0748	0	0.0438	0.162
137.2	TRUE	Empty	Eukaryotic translation initiation factor 3 subunit D (Fragment) OS=Homo sapiens GN=EIF3D PE=1 SV=2	B0QYA4		12 kDa	TRUE	unknown	0	0	0	0	0	0			0	0	0	0	0	0
138	TRUE	Empty	Heterogeneous nuclear ribonucleoproteins A2/B1 OS=Homo sapiens GN=HNRNPA2B1 PE=1 SV=2	P22626		37 kDa		unknown	0	3	9	0	6	13			0	0.108	0.331	0	0.195	0.207
139	TRUE	Empty	DNA replication licensing factor MCM7 OS=Homo sapiens GN=MCM7 PE=1 SV=4	P33993		81 kDa		unknown	0	7	1	0	10	5			0	0.154	0.0223	0	0.217	0.11
140	TRUE	Empty	60S ribosomal protein L3 OS=Homo sapiens GN=RPL3 PE=1 SV=2	P39023		46 kDa		unknown	2	0	1	3	1	2			0.0769	0	0.0223	0.127	0.0223	0.0868
141	TRUE	Empty	116 kDa U5 small nuclear ribonucleoprotein component OS=Homo sapiens GN=EFTUD2 PE=1 SV=1	Q15029		109 kDa	TRUE	unknown	0	7	0	11	9	4			0	0.118	0	0.163	0.136	0.0494
142	TRUE	Empty	Cluster of High density lipoprotein binding protein (Vigilin), isoform CRA_a OS=Homo sapiens GN=HDLBP PE=1 SV=1 (A0A024R4E5)	A0A024R4E5 [3]		141 kDa	TRUE	unknown	0	8	4	0	5	6			0	0.102	0.045	0	0.0591	0.0852
142.1	TRUE	Empty	High density lipoprotein binding protein (Vigilin), isoform CRA_a OS=Homo sapiens GN=HDLBP PE=1 SV=1	A0A024R4E5 (+1)		141 kDa	TRUE	unknown	0	8	4	0	5	6			0	0.0915	0.045	0	0.0591	0.0852
142.2	TRUE	Empty	Vigilin (Fragment) OS=Homo sapiens GN=HDLBP PE=1 SV=2	C9JES8		16 kDa	TRUE	unknown	0	1	0	0	0	0			0	0.102	0	0	0	0
143	TRUE	Empty	Medium-chain-specific acyl-CoA dehydrogenase, mitochondrial OS=Homo sapiens GN=ACADM PE=1 SV=1	B7Z9I1 (+2)		42 kDa		unknown	0	6	6	1	8	5			0	0.239	0.179	0.039	0.317	0.179
144	TRUE	Empty	MICOS complex subunit MIC60 OS=Homo sapiens GN=IMMT PE=1 SV=2	B9A067 (+3)		79 kDa		unknown	1	1	7	4	2	9			0.0267	0.0267	0.146	0.0858	0.0661	0.174
145	TRUE	Empty	ATP synthase subunit gamma, mitochondrial OS=Homo sapiens GN=ATP5C1 PE=1 SV=1	P36542		33 kDa		unknown	1	5	1	6	3	1			0.0336	0.215	0.0403	0.258	0.181	0.0403
146	TRUE	Empty	T-complex protein 1 subunit zeta OS=Homo sapiens GN=CCT6A PE=1 SV=3	P40227		58 kDa	TRUE	unknown	0	6	6	0	6	7			0	0.107	0.162	0	0.122	0.192
147	TRUE	Empty	Eukaryotic translation initiation factor 3 subunit E OS=Homo sapiens GN=EIF3E PE=1 SV=1	P60228		52 kDa		unknown	0	4	5	0	4	8			0	0.119	0.146	0	0.126	0.22
148	TRUE	Empty	Cell division cycle 5-like protein OS=Homo sapiens GN=CDC5L PE=1 SV=2	Q99459		92 kDa		unknown	0	3	0	1	6	7			0	0.0611	0	0.0125	0.117	0.121
149	TRUE	Empty	Cluster of Junction plakoglobin OS=Homo sapiens GN=JUP PE=1 SV=3 (P14923)	P14923 [3]		82 kDa	TRUE	unknown	4	2	3	3	4	2			0.0859	0.043	0.0577	0.0671	0.0671	0.0403
149.1	TRUE	Empty	Junction plakoglobin OS=Homo sapiens GN=JUP PE=1 SV=3	P14923		82 kDa	TRUE	unknown	4	2	3	3	4	2			0.0859	0.043	0.0577	0.0671	0.0671	0.0403
149.2	TRUE	Empty	Catenin beta-1 OS=Homo sapiens GN=CTNNB1 PE=1 SV=1	B4DGU4 (+1)		85 kDa	TRUE	unknown	0	0	0	0	0	0			0	0	0	0	0	0
150	TRUE	Empty	RNA-binding protein FUS OS=Homo sapiens GN=FUS PE=1 SV=1	P35637		53 kDa	TRUE	unknown	0	2	6	4	6	7			0	0.0932	0.108	0.0627	0.124	0.108
151	TRUE	Empty	Cluster of SWI/SNF complex subunit SMARCC1 OS=Homo sapiens GN=SMARCC1 PE=1 SV=3 (Q92922)	Q92922 [2]		123 kDa	TRUE	unknown	0	5	1	0	4	5			0	0.0606	0.012	0	0.0443	0.0606
151.1	TRUE	Empty	SWI/SNF complex subunit SMARCC1 OS=Homo sapiens GN=SMARCC1 PE=1 SV=3	Q92922		123 kDa	TRUE	unknown	0	4	0	0	3	4			0	0.0606	0	0	0.0443	0.0606
151.2	TRUE	Empty	SWI/SNF complex subunit SMARCC2 OS=Homo sapiens GN=SMARCC2 PE=1 SV=1	F8VXC8		136 kDa	TRUE	unknown	0	1	1	0	1	1			0	0.012	0.012	0	0.0169	0.012
152	TRUE	Empty	ATP-dependent Clp protease ATP-binding subunit clpX-like, mitochondrial OS=Homo sapiens GN=CLPX PE=1 SV=2	O76031		69 kDa		unknown	0	5	5	0	5	8			0	0.115	0.117	0	0.0932	0.186
153	TRUE	Empty	Argininosuccinate synthase OS=Homo sapiens GN=ASS1 PE=1 SV=2	P00966		47 kDa		unknown	0	6	1	0	2	2			0	0.214	0.0485	0	0.0825	0.068
154	TRUE	Empty	Cluster of ATPase family AAA domain-containing protein 3A OS=Homo sapiens GN=ATAD3A PE=1 SV=2 (Q9NVI7)	Q9NVI7 [2]		71 kDa	TRUE	unknown	3	0	2	9	0	4			0.0594	0	0.0559	0.143	0	0.107
154.1	TRUE	Empty	ATPase family AAA domain-containing protein 3A OS=Homo sapiens GN=ATAD3A PE=1 SV=2	Q9NVI7		71 kDa	TRUE	unknown	2	0	1	7	0	4			0.0347	0	0.0315	0.139	0	0.0962
154.2	TRUE	Empty	ATPase family AAA domain-containing protein 3A (Fragment) OS=Homo sapiens GN=ATAD3A PE=1 SV=1	H0Y2W2		64 kDa	TRUE	unknown	3	0	2	8	0	4			0.0594	0	0.0559	0.143	0	0.107
155	TRUE	Empty	Cluster of Cell division cycle 2, G1 to S and G2 to M, isoform CRA_a OS=Homo sapiens GN=CDC2 PE=1 SV=1 (A0A024QZP7)	A0A024QZP7 [13]		34 kDa	TRUE	unknown	0	7	5	0	4	4			0	0.306	0.236	0	0.185	0.168
155.1	TRUE	Empty	Cell division cycle 2, G1 to S and G2 to M, isoform CRA_a OS=Homo sapiens GN=CDC2 PE=1 SV=1	A0A024QZP7 (+1)		34 kDa	TRUE	unknown	0	7	5	0	4	4			0	0.306	0.236	0	0.185	0.168
155.2	TRUE	Empty	Cyclin-dependent kinase 13 OS=Homo sapiens GN=CDK13 PE=1 SV=2	Q14004		165 kDa	TRUE	unknown	0	0	0	0	1	0			0	0	0	0	0.00529	0
155.3	TRUE	Empty	Cyclin-dependent kinase 4 OS=Homo sapiens GN=CDK4 PE=1 SV=1	F8VTV8 (+3)		22 kDa	TRUE	unknown	0	1	0	0	1	0			0	0.0398	0	0	0.0398	0
155.4	TRUE	Empty	Cyclin-dependent kinase 3 OS=Homo sapiens GN=CDK3 PE=1 SV=1	Q00526		35 kDa	TRUE	unknown	0	2	0	0	0	1			0	0.0623	0	0	0	0.0262
155.5	TRUE	Empty	Cyclin-dependent kinase 6 OS=Homo sapiens GN=CDK6 PE=1 SV=1	Q00534		37 kDa	TRUE	unknown	0	0	0	0	1	0			0	0	0	0	0.0245	0
155.6	TRUE	Empty	Cyclin-dependent-like kinase 5 OS=Homo sapiens GN=CDK5 PE=1 SV=3	Q00535		33 kDa	TRUE	unknown	0	1	0	0	0	0			0	0.0274	0	0	0	0
155.7	TRUE	Empty	Cyclin-dependent kinase 3 (Fragment) OS=Homo sapiens GN=CDK3 PE=4 SV=1	K7EJ83		24 kDa	TRUE	unknown	0	1	0	0	1	0			0	0.0376	0	0	0.0376	0
155.8	TRUE	Empty	Cyclin-dependent kinase 15 OS=Homo sapiens GN=CDK15 PE=1 SV=2	Q96Q40		49 kDa	TRUE	unknown	0	0	0	0	0	0			0	0	0	0	0	0
155.9	TRUE	Empty	Cyclin-dependent kinase 14 OS=Homo sapiens GN=CDK14 PE=1 SV=3	O94921		53 kDa	TRUE	unknown	0	0	0	0	0	0			0	0	0	0	0	0
156	TRUE	Empty	Arginine--tRNA ligase, cytoplasmic OS=Homo sapiens GN=RARS PE=1 SV=2	P54136		75 kDa		unknown	0	6	4	1	6	6			0	0.127	0.102	0.0152	0.12	0.133
157	TRUE	Empty	Cluster of Protein disulfide-isomerase OS=Homo sapiens GN=P4HB PE=1 SV=3 (P07237)	P07237 [2]		57 kDa	TRUE	unknown	1	3	3	0	4	8			0.0591	0.104	0.0846	0	0.132	0.226
157.1	TRUE	Empty	Protein disulfide-isomerase OS=Homo sapiens GN=P4HB PE=1 SV=3	P07237		57 kDa	TRUE	unknown	1	3	3	0	4	8			0.0591	0.104	0.0846	0	0.132	0.226
157.2	TRUE	Empty	Protein disulfide-isomerase OS=Homo sapiens GN=P4HB PE=1 SV=1	I3L514		12 kDa	TRUE	unknown	0	0	0	0	0	0			0	0	0	0	0	0
158	TRUE	Empty	Cluster of Intestinal-type alkaline phosphatase OS=Homo sapiens GN=ALPI PE=1 SV=2 (P09923)	P09923 [2]		57 kDa	TRUE	unknown	3	4	7	4	6	6			0.0777	0.0928	0.148	0.108	0.142	0.121
158.1	TRUE	Empty	Intestinal-type alkaline phosphatase OS=Homo sapiens GN=ALPI PE=1 SV=2	P09923		57 kDa	TRUE	unknown	3	4	6	4	6	5			0.0777	0.0928	0.148	0.108	0.142	0.121
158.2	TRUE	Empty	Alkaline phosphatase, placental type OS=Homo sapiens GN=ALPP PE=1 SV=2	P05187		58 kDa	TRUE	unknown	0	2	4	2	2	3			0	0.0355	0.0897	0.0467	0.0355	0.0598
159	TRUE	Empty	Transketolase OS=Homo sapiens GN=TKT PE=1 SV=3	P29401		68 kDa		unknown	0	7	4	0	3	5			0	0.183	0.13	0	0.0979	0.13
160	TRUE	Empty	T-complex protein 1 subunit eta OS=Homo sapiens GN=CCT7 PE=1 SV=2	Q99832		59 kDa		unknown	0	4	0	0	3	4			0	0.0884	0	0	0.0939	0.112
161	TRUE	Empty	Cluster of RNA-binding protein 4 OS=Homo sapiens GN=RBM4 PE=1 SV=1 (Q9BWF3)	Q9BWF3 [2]		40 kDa	TRUE	unknown	0	2	5	0	3	3			0	0.121	0.148	0	0.148	0.173
161.1	TRUE	Empty	RNA-binding protein 4 OS=Homo sapiens GN=RBM4 PE=1 SV=1	Q9BWF3		40 kDa	TRUE	unknown	0	2	5	0	3	3			0	0.121	0.148	0	0.148	0.173
161.2	TRUE	Empty	RNA-binding protein 4B OS=Homo sapiens GN=RBM4B PE=1 SV=1	Q9BQ04		40 kDa	TRUE	unknown	0	0	1	0	1	1			0	0	0.0251	0	0.0251	0.0501
162	TRUE	Empty	UDP-glucose 6-dehydrogenase OS=Homo sapiens GN=UGDH PE=1 SV=1	O60701		55 kDa		unknown	0	6	0	0	5	5			0	0.152	0	0	0.178	0.156
163	TRUE	Empty	Cluster of Cell cycle and apoptosis regulator protein 2 OS=Homo sapiens GN=CCAR2 PE=1 SV=2 (Q8N163)	Q8N163 [2]		103 kDa	TRUE	unknown	0	4	5	0	4	10			0	0.0683	0.0542	0	0.0737	0.146
163.1	TRUE	Empty	Cell cycle and apoptosis regulator protein 2 OS=Homo sapiens GN=CCAR2 PE=1 SV=2	Q8N163		103 kDa	TRUE	unknown	0	4	5	0	4	10			0	0.0683	0.0542	0	0.0737	0.146
163.2	TRUE	Empty	Cell cycle and apoptosis regulator protein 2 OS=Homo sapiens GN=CCAR2 PE=1 SV=1	A0A087X2B6		30 kDa	TRUE	unknown	0	0	0	0	0	0			0	0	0	0	0	0
164	TRUE	Empty	Dynamin-1-like protein OS=Homo sapiens GN=DNM1L PE=1 SV=1	G8JLD5 (+1)		80 kDa		unknown	0	7	1	0	4	6			0	0.187	0.0267	0	0.114	0.192
165	TRUE	Empty	Cytoplasmic dynein 1 heavy chain 1 OS=Homo sapiens GN=DYNC1H1 PE=1 SV=5	Q14204		532 kDa		unknown	0	3	1	5	0	11			0	0.0123	0.00323	0.0183	0	0.0424
166	TRUE	Empty	Eukaryotic translation initiation factor 3 subunit I OS=Homo sapiens GN=EIF3I PE=1 SV=1	Q13347		37 kDa		unknown	0	4	6	0	3	7			0	0.117	0.126	0	0.111	0.231
167	TRUE	Empty	Cluster of 60S ribosomal protein L4 OS=Homo sapiens GN=RPL4 PE=1 SV=5 (P36578)	P36578 [2]		48 kDa	TRUE	unknown	3	0	0	6	0	0			0.124	0	0	0.224	0	0
167.1	TRUE	Empty	60S ribosomal protein L4 OS=Homo sapiens GN=RPL4 PE=1 SV=5	P36578		48 kDa	TRUE	unknown	3	0	0	6	0	0			0.124	0	0	0.192	0	0
167.2	TRUE	Empty	60S ribosomal protein L4 (Fragment) OS=Homo sapiens GN=RPL4 PE=1 SV=1	H3BTP7		19 kDa	TRUE	unknown	0	0	0	2	0	0			0	0	0	0.224	0	0
168	TRUE	Empty	Ribosome-binding protein 1 OS=Homo sapiens GN=RRBP1 PE=1 SV=1	A0A0A0MRV0 (+1)		152 kDa	TRUE	unknown	0	3	6	0	4	6			0	0.0298	0.0603	0	0.0418	0.073
169	TRUE	Empty	U4/U6.U5 tri-snRNP-associated protein 1 OS=Homo sapiens GN=SART1 PE=1 SV=1	O43290		90 kDa		unknown	0	6	0	0	7	3			0	0.106	0	0	0.108	0.0688
170	TRUE	Empty	Cluster of Eukaryotic translation initiation factor 4 gamma 1 OS=Homo sapiens GN=EIF4G1 PE=1 SV=1 (E7EUU4)	E7EUU4 [5]		172 kDa	TRUE	unknown	0	6	5	0	4	5			0	0.0538	0.0468	0	0.0256	0.0532
170.1	TRUE	Empty	Eukaryotic translation initiation factor 4 gamma 1 OS=Homo sapiens GN=EIF4G1 PE=1 SV=1	E7EUU4 (+3)		172 kDa	TRUE	unknown	0	5	4	0	3	5			0	0.0538	0.0468	0	0.0256	0.0532
170.2	TRUE	Empty	Eukaryotic translation initiation factor 4 gamma 3 OS=Homo sapiens GN=EIF4G3 PE=1 SV=1	A0A0A0MSA7		181 kDa	TRUE	unknown	0	1	0	0	0	0			0	0.00617	0	0	0	0
171	TRUE	Empty	Splicing factor 3A subunit 3 OS=Homo sapiens GN=SF3A3 PE=1 SV=1	Q12874		59 kDa		unknown	0	4	2	0	8	3			0	0.13	0.0679	0	0.204	0.116
172	TRUE	Empty	DNA replication licensing factor MCM6 OS=Homo sapiens GN=MCM6 PE=1 SV=1	Q14566		93 kDa		unknown	0	6	1	0	5	3			0	0.104	0.0195	0	0.0719	0.0572
173	TRUE	Empty	Eukaryotic translation initiation factor 3 subunit L OS=Homo sapiens GN=EIF3L PE=1 SV=1	B0QY89 (+1)		71 kDa		unknown	0	4	2	0	4	7			0	0.084	0.0626	0	0.0988	0.183
174	TRUE	Empty	Heterogeneous nuclear ribonucleoprotein A1 OS=Homo sapiens GN=HNRNPA1 PE=1 SV=2	F8W6I7 (+1)		33 kDa	TRUE	unknown	0	4	6	0	5	13			0	0.173	0.215	0	0.16	0.358
175	TRUE	Empty	T-complex protein 1 subunit theta OS=Homo sapiens GN=CCT8 PE=1 SV=4	P50990		60 kDa		unknown	0	4	3	0	4	6			0	0.0766	0.0566	0	0.0766	0.137
176	TRUE	Empty	Cluster of Sodium/potassium-transporting ATPase subunit alpha-1 OS=Homo sapiens GN=ATP1A1 PE=1 SV=1 (P05023)	P05023 [9]		113 kDa	TRUE	unknown	0	5	1	3	6	3			0	0.0841	0.0108	0.0538	0.0968	0.042
176.1	TRUE	Empty	Sodium/potassium-transporting ATPase subunit alpha-1 OS=Homo sapiens GN=ATP1A1 PE=1 SV=1	P05023		113 kDa	TRUE	unknown	0	5	1	3	6	3			0	0.0841	0.0108	0.0538	0.0968	0.042
176.2	TRUE	Empty	Sodium/potassium-transporting ATPase subunit alpha-3 OS=Homo sapiens GN=ATP1A3 PE=1 SV=1	A0A0A0MT26 (+2)		133 kDa	TRUE	unknown	0	3	0	2	4	2			0	0.0489	0	0.0245	0.0498	0.0245
176.3	TRUE	Empty	Sodium/potassium-transporting ATPase subunit alpha-4 OS=Homo sapiens GN=ATP1A4 PE=1 SV=3	Q13733		114 kDa	TRUE	unknown	0	0	0	0	1	0			0	0	0	0	0.0126	0
176.4	TRUE	Empty	Sodium/potassium-transporting ATPase subunit alpha-2 OS=Homo sapiens GN=ATP1A2 PE=1 SV=1	B1AKY9 (+2)		111 kDa	TRUE	unknown	0	0	0	0	3	0			0	0	0	0	0.0496	0
176.5	TRUE	Empty	Potassium-transporting ATPase alpha chain 1 OS=Homo sapiens GN=ATP4A PE=2 SV=5	P20648		114 kDa	TRUE	unknown	0	0	0	0	0	0			0	0	0	0	0	0
177	TRUE	Empty	NADPH--cytochrome P450 reductase OS=Homo sapiens GN=POR PE=1 SV=2	P16435		77 kDa		unknown	0	5	0	0	7	8			0	0.109	0	0	0.148	0.165
178	TRUE	Empty	High mobility group protein HMG-I/HMG-Y OS=Homo sapiens GN=HMGA1 PE=1 SV=3	P17096		12 kDa		unknown	0	1	4	0	2	4			0	0.234	0.234	0	0.234	0.234
179	TRUE	Empty	Cluster of E3 SUMO-protein ligase RanBP2 OS=Homo sapiens GN=RANBP2 PE=1 SV=2 (P49792)	P49792 [5]		358 kDa	TRUE	unknown	3	0	0	7	0	2			0.00837	0	0	0.0236	0	0.0109
179.1	TRUE	Empty	E3 SUMO-protein ligase RanBP2 OS=Homo sapiens GN=RANBP2 PE=1 SV=2	P49792		358 kDa	TRUE	unknown	2	0	0	6	0	2			0.00837	0	0	0.0236	0	0.0109
179.2	TRUE	Empty	RANBP2-like and GRIP domain-containing protein 1 OS=Homo sapiens GN=RGPD1 PE=4 SV=1	F8VYC4 (+1)		197 kDa	TRUE	unknown	0	0	0	0	0	0			0	0	0	0	0	0
179.3	TRUE	Empty	RanBP2-like and GRIP domain-containing protein 4 OS=Homo sapiens GN=RGPD4 PE=2 SV=3	Q7Z3J3		197 kDa	TRUE	unknown	0	0	0	0	0	0			0	0	0	0	0	0
179.4	TRUE	Empty	RANBP2-like and GRIP domain-containing protein 8 OS=Homo sapiens GN=RGPD8 PE=1 SV=2	O14715		199 kDa	TRUE	unknown	0	0	0	1	0	0			0	0	0	0.00623	0	0
180	TRUE	Empty	Pre-mRNA-splicing factor ATP-dependent RNA helicase DHX15 OS=Homo sapiens GN=DHX15 PE=1 SV=2	O43143		91 kDa		unknown	1	3	3	7	3	4			0.0151	0.0465	0.0302	0.104	0.0465	0.0465
181	TRUE	Empty	Splicing factor 3B subunit 1 OS=Homo sapiens GN=SF3B1 PE=1 SV=3	O75533		146 kDa		unknown	1	3	0	4	0	2			0.0146	0.0376	0	0.0468	0	0.0284
182	TRUE	Empty	60S ribosomal protein L10a OS=Homo sapiens GN=RPL10A PE=1 SV=2	P62906		25 kDa		unknown	1	0	1	2	0	1			0.0599	0	0.0783	0.138	0	0.0783
183	TRUE	Empty	Cluster of Poly(rC)-binding protein 2 OS=Homo sapiens GN=PCBP2 PE=1 SV=1 (Q15366)	Q15366 [2]		39 kDa	TRUE	unknown	0	1	4	0	2	5			0	0.0356	0.178	0	0.0849	0.205
183.1	TRUE	Empty	Poly(rC)-binding protein 2 OS=Homo sapiens GN=PCBP2 PE=1 SV=1	Q15366		39 kDa	TRUE	unknown	0	1	4	0	2	5			0	0.0356	0.178	0	0.0849	0.205
183.2	TRUE	Empty	Poly(rC)-binding protein 2 (Fragment) OS=Homo sapiens GN=PCBP2 PE=1 SV=2	F8VRH0		32 kDa	TRUE	unknown	0	0	1	0	0	1			0	0	0.0355	0	0	0.0355
184	TRUE	Empty	Cluster of Eukaryotic translation initiation factor 2 subunit 3 OS=Homo sapiens GN=EIF2S3 PE=1 SV=3 (P41091)	P41091 [3]		51 kDa	TRUE	unknown	0	3	0	0	2	5			0	0.142	0	0	0.112	0.197
184.1	TRUE	Empty	Eukaryotic translation initiation factor 2 subunit 3 OS=Homo sapiens GN=EIF2S3 PE=1 SV=3	P41091		51 kDa	TRUE	unknown	0	3	0	0	2	5			0	0.142	0	0	0.112	0.197
184.2	TRUE	Empty	Putative eukaryotic translation initiation factor 2 subunit 3-like protein OS=Homo sapiens GN=EIF2S3L PE=5 SV=2	Q2VIR3		51 kDa	TRUE	unknown	0	2	0	0	2	4			0	0.112	0	0	0.112	0.167
184.3	TRUE	Empty	Eukaryotic translation initiation factor 2 subunit 3 (Fragment) OS=Homo sapiens GN=EIF2S3 PE=1 SV=1	H7BZU1		20 kDa	TRUE	unknown	0	0	0	0	0	0			0	0	0	0	0	0
185	TRUE	Empty	Serum albumin OS=Homo sapiens GN=ALB PE=1 SV=1	A0A0C4DGB6		69 kDa	TRUE	unknown	1	1	7	4	1	2			0.0248	0.0248	0.127	0.053	0.0248	0.0248
186	TRUE	Empty	GTP-binding nuclear protein Ran OS=Homo sapiens GN=RAN PE=1 SV=1	B5MDF5 (+1)		26 kDa		unknown	2	0	2	5	0	2			0.124	0	0.142	0.167	0	0.0601
187	TRUE	Empty	U4/U6 small nuclear ribonucleoprotein Prp4 OS=Homo sapiens GN=PRPF4 PE=1 SV=2	O43172		58 kDa		unknown	0	6	2	0	6	3			0	0.142	0.0249	0	0.167	0.0766
188	TRUE	Empty	Cluster of Eukaryotic translation initiation factor 3 subunit F OS=Homo sapiens GN=EIF3F PE=1 SV=1 (O00303)	O00303 [2]		38 kDa	TRUE	unknown	0	5	4	0	5	7			0	0.207	0.23	0	0.207	0.303
188.1	TRUE	Empty	Eukaryotic translation initiation factor 3 subunit F OS=Homo sapiens GN=EIF3F PE=1 SV=1	O00303		38 kDa	TRUE	unknown	0	5	4	0	5	7			0	0.207	0.23	0	0.207	0.303
188.2	TRUE	Empty	Eukaryotic translation initiation factor 3 subunit F OS=Homo sapiens GN=EIF3F PE=1 SV=1	A0A0D9SEZ9		33 kDa	TRUE	unknown	0	0	0	0	1	0			0	0	0	0	0.0401	0
189	TRUE	Empty	Programmed cell death protein 4 OS=Homo sapiens GN=PDCD4 PE=1 SV=2	Q53EL6		52 kDa		unknown	0	2	1	0	2	2			0	0.0469	0.0384	0	0.0469	0.0618
190	TRUE	Empty	Cleavage and polyadenylation specificity factor subunit 7 OS=Homo sapiens GN=CPSF7 PE=1 SV=1	Q8N684		52 kDa		unknown	0	4	2	0	4	4			0	0.102	0.0849	0	0.102	0.108
191	TRUE	Empty	Cluster of HLA class I histocompatibility antigen, A-68 alpha chain OS=Homo sapiens GN=HLA-A PE=1 SV=4 (P01891)	P01891 [15]		41 kDa	TRUE	unknown	0	2	3	0	3	3			0	0.104	0.0746	0	0.142	0.0746
191.1	TRUE	Empty	HLA class I histocompatibility antigen, A-68 alpha chain OS=Homo sapiens GN=HLA-A PE=1 SV=4	P01891		41 kDa	TRUE	unknown	0	2	1	0	3	1			0	0.104	0.0384	0	0.142	0.0384
191.2	TRUE	Empty	HLA class I histocompatibility antigen, A-69 alpha chain OS=Homo sapiens GN=HLA-A PE=1 SV=2	P10316		41 kDa	TRUE	unknown	0	2	1	0	3	1			0	0.104	0.0384	0	0.142	0.0384
191.3	TRUE	Empty	HLA class I histocompatibility antigen, B-15 alpha chain OS=Homo sapiens GN=HLA-B PE=1 SV=2	P30464 (+1)		40 kDa	TRUE	unknown	0	1	2	0	2	2			0	0.0387	0.0746	0	0.0773	0.0746
191.4	TRUE	Empty	HLA class I histocompatibility antigen, Cw-6 alpha chain OS=Homo sapiens GN=HLA-C PE=1 SV=2	A2AEA2		41 kDa	TRUE	unknown	0	1	1	0	1	1			0	0.0645	0.0376	0	0.0645	0.0376
191.5	TRUE	Empty	HLA class I histocompatibility antigen, Cw-6 alpha chain OS=Homo sapiens GN=HLA-C PE=1 SV=2	Q29963		41 kDa	TRUE	unknown	0	1	2	0	1	2			0	0.0656	0.0738	0	0.0656	0.0738
191.6	TRUE	Empty	HLA class I histocompatibility antigen, A-74 alpha chain OS=Homo sapiens GN=HLA-A PE=1 SV=1	P30459		41 kDa	TRUE	unknown	0	2	1	0	2	1			0	0.104	0.0384	0	0.104	0.0384
191.7	TRUE	Empty	HLA class I histocompatibility antigen, Cw-6 alpha chain OS=Homo sapiens GN=HLA-C PE=1 SV=1	A0A0G2JIF0 (+1)		41 kDa	TRUE	unknown	0	0	0	0	1	0			0	0	0	0	0.0652	0
191.8	TRUE	Empty	HLA class I histocompatibility antigen, A-80 alpha chain OS=Homo sapiens GN=HLA-A PE=1 SV=1	Q09160		41 kDa	TRUE	unknown	0	1	0	0	0	0			0	0.0658	0	0	0	0
191.9	TRUE	Empty	HLA class I histocompatibility antigen, Cw-16 alpha chain OS=Homo sapiens GN=HLA-C PE=1 SV=1	Q29960		41 kDa	TRUE	unknown	0	0	0	0	0	2			0	0	0	0	0	0.0738
191.1	TRUE	Empty	HLA class I histocompatibility antigen, alpha chain G OS=Homo sapiens GN=HLA-G PE=1 SV=1	A0A0G2JPQ3 (+3)		39 kDa	TRUE	unknown	0	0	0	0	0	0			0	0	0	0	0	0
192	TRUE	Empty	Cluster of Ras GTPase-activating protein-binding protein 1 OS=Homo sapiens GN=G3BP1 PE=1 SV=1 (Q13283)	Q13283 [2]		52 kDa	TRUE	unknown	0	3	7	0	3	7			0	0.0944	0.258	0	0.0944	0.3
192.1	TRUE	Empty	Ras GTPase-activating protein-binding protein 1 OS=Homo sapiens GN=G3BP1 PE=1 SV=1	Q13283		52 kDa	TRUE	unknown	0	3	7	0	3	7			0	0.0944	0.258	0	0.0944	0.3
192.2	TRUE	Empty	Ras GTPase-activating protein-binding protein 1 (Fragment) OS=Homo sapiens GN=G3BP1 PE=1 SV=1	E5RIZ6		17 kDa	TRUE	unknown	0	0	0	0	0	0			0	0	0	0	0	0
193	TRUE	Empty	Dolichyl-diphosphooligosaccharide--protein glycosyltransferase 48 kDa subunit OS=Homo sapiens GN=DDOST PE=1 SV=1	A0A0C4DGS1 (+1)		49 kDa		unknown	1	5	2	0	4	6			0.0661	0.276	0.132	0	0.21	0.273
194	TRUE	Empty	Aspartate--tRNA ligase, cytoplasmic OS=Homo sapiens GN=DARS PE=1 SV=2	P14868		57 kDa		unknown	1	5	0	2	5	2			0.0399	0.136	0	0.0699	0.128	0.0479
195	TRUE	Empty	60S ribosomal protein L7 OS=Homo sapiens GN=RPL7 PE=1 SV=1	P18124		29 kDa		unknown	2	1	2	8	3	1			0.101	0.0444	0.0806	0.278	0.149	0.0444
196	TRUE	Empty	ATP-dependent RNA helicase DDX1 OS=Homo sapiens GN=DDX1 PE=1 SV=2	Q92499		82 kDa		unknown	0	4	1	0	4	6			0	0.077	0.0243	0	0.0851	0.0878
197	TRUE	Empty	SUMO-activating enzyme subunit 2 OS=Homo sapiens GN=UBA2 PE=1 SV=2	Q9UBT2		71 kDa		unknown	0	2	1	0	1	3			0	0.0562	0.0188	0	0.0422	0.0609
198	TRUE	Empty	Cluster of DNA replication licensing factor MCM4 OS=Homo sapiens GN=MCM4 PE=1 SV=5 (P33991)	P33991 [2]		97 kDa	TRUE	unknown	0	6	1	0	3	4			0	0.1	0.0174	0	0.0591	0.0742
198.1	TRUE	Empty	DNA replication licensing factor MCM4 OS=Homo sapiens GN=MCM4 PE=1 SV=5	P33991		97 kDa	TRUE	unknown	0	6	1	0	3	4			0	0.0997	0.0174	0	0.0591	0.0742
198.2	TRUE	Empty	DNA replication licensing factor MCM4 (Fragment) OS=Homo sapiens GN=MCM4 PE=1 SV=5	E5RG31		32 kDa	TRUE	unknown	0	3	0	0	0	0			0	0.1	0	0	0	0
199	TRUE	Empty	Glyceraldehyde-3-phosphate dehydrogenase OS=Homo sapiens GN=GAPDH PE=1 SV=3	P04406		36 kDa		unknown	3	1	4	1	3	2			0.116	0.0716	0.194	0.0448	0.116	0.116
200	TRUE	Empty	Serine protease 56 OS=Homo sapiens GN=PRSS56 PE=1 SV=1	P0CW18 (+1)		65 kDa		unknown	4	4	0	6	0	3			0.0962	0.0846	0	0.113	0	0.0663
201	TRUE	Empty	Exosome component 10 OS=Homo sapiens GN=EXOSC10 PE=1 SV=2	Q01780		101 kDa		unknown	0	5	1	0	6	7			0	0.0893	0.0192	0	0.113	0.137
202	TRUE	Empty	T-complex protein 1 subunit epsilon OS=Homo sapiens GN=CCT5 PE=1 SV=1	B7ZAR1 (+2)		55 kDa		unknown	0	3	5	0	4	4			0	0.121	0.173	0	0.121	0.121
203	TRUE	Empty	26S proteasome non-ATPase regulatory subunit 2 OS=Homo sapiens GN=PSMD2 PE=1 SV=3	Q13200		100 kDa		unknown	0	2	2	0	5	5			0	0.0407	0.0374	0	0.0826	0.0804
204	TRUE	Empty	Cluster of ATP-dependent RNA helicase DDX39A OS=Homo sapiens GN=DDX39A PE=1 SV=2 (O00148)	O00148 [5]		49 kDa	TRUE	unknown	0	4	3	0	3	5			0	0.108	0.0843	0	0.0843	0.143
204.1	TRUE	Empty	ATP-dependent RNA helicase DDX39A OS=Homo sapiens GN=DDX39A PE=1 SV=2	O00148		49 kDa	TRUE	unknown	0	4	3	0	3	5			0	0.108	0.0843	0	0.0843	0.143
204.2	TRUE	Empty	Spliceosome RNA helicase DDX39B OS=Homo sapiens GN=DDX39B PE=1 SV=1	Q13838		49 kDa	TRUE	unknown	0	4	3	0	3	4			0	0.107	0.0841	0	0.0841	0.107
204.3	TRUE	Empty	Spliceosome RNA helicase DDX39B (Fragment) OS=Homo sapiens GN=DDX39B PE=1 SV=1	F6UJC5		28 kDa	TRUE	unknown	0	0	1	0	1	1			0	0	0.049	0	0.049	0.049
204.4	TRUE	Empty	Spliceosome RNA helicase DDX39B OS=Homo sapiens GN=DDX39B PE=1 SV=2	Q5STU3		49 kDa	TRUE	unknown	0	3	2	0	2	3			0	0.0753	0.0518	0	0.0518	0.0753
204.5	TRUE	Empty	ATP-dependent RNA helicase DDX39A (Fragment) OS=Homo sapiens GN=DDX39A PE=1 SV=1	K7ENP6		10 kDa	TRUE	unknown	0	0	0	0	0	1			0	0	0	0	0	0.109
205	TRUE	Empty	60S ribosomal protein L7a OS=Homo sapiens GN=RPL7A PE=1 SV=2	P62424		30 kDa		unknown	2	1	1	5	0	1			0.102	0.0414	0.0414	0.233	0	0.0414
206	TRUE	Empty	Brain acid soluble protein 1 OS=Homo sapiens GN=BASP1 PE=1 SV=2	P80723		23 kDa		unknown	0	0	5	0	0	5			0	0	0.419	0	0	0.419
207	TRUE	Empty	Heterogeneous nuclear ribonucleoprotein D-like OS=Homo sapiens GN=HNRNPDL PE=1 SV=1	A0A087WUK2 (+1)		40 kDa	TRUE	unknown	1	3	2	1	6	4			0.022	0.154	0.118	0.022	0.229	0.182
208	TRUE	Empty	Nuclear pore complex protein Nup155 OS=Homo sapiens GN=NUP155 PE=1 SV=1	O75694		155 kDa		unknown	0	4	2	4	5	2			0	0.0395	0.0216	0.0453	0.0489	0.0252
209	TRUE	Empty	Calpain-2 catalytic subunit OS=Homo sapiens GN=CAPN2 PE=1 SV=6	P17655		80 kDa		unknown	0	3	1	0	3	3			0	0.0971	0.0214	0	0.0971	0.0714
210	TRUE	Empty	DNA replication licensing factor MCM2 OS=Homo sapiens GN=MCM2 PE=1 SV=4	P49736		102 kDa		unknown	0	7	2	0	8	4			0	0.112	0.0376	0	0.133	0.0642
211	TRUE	Empty	Double-stranded RNA-specific adenosine deaminase OS=Homo sapiens GN=ADAR PE=1 SV=4	P55265		136 kDa		unknown	0	2	2	0	1	4			0	0.0245	0.0277	0	0.0122	0.0546
212	TRUE	Empty	Nuclear migration protein nudC OS=Homo sapiens GN=NUDC PE=1 SV=1	Q9Y266		38 kDa		unknown	0	1	4	0	1	4			0	0.0453	0.127	0	0.0453	0.13
213	TRUE	Empty	EH domain-containing protein 1 OS=Homo sapiens GN=EHD1 PE=1 SV=1	A0A024R571 (+1)		62 kDa		unknown	0	0	8	0	0	9			0	0	0.203	0	0	0.214
214	TRUE	Empty	Voltage-dependent anion-selective channel protein 1 OS=Homo sapiens GN=VDAC1 PE=1 SV=2	P21796		31 kDa		unknown	0	5	1	2	5	3			0	0.194	0.0495	0.0495	0.223	0.12
215	TRUE	Empty	Glutamine--tRNA ligase OS=Homo sapiens GN=QARS PE=1 SV=1	P47897		88 kDa		unknown	1	2	2	2	0	5			0.0194	0.0361	0.0323	0.0361	0	0.0606
216	TRUE	Empty	Far upstream element-binding protein 3 OS=Homo sapiens GN=FUBP3 PE=1 SV=2	Q96I24		62 kDa		unknown	0	3	3	0	3	8			0	0.114	0.101	0	0.0752	0.26
217	TRUE	Empty	Capping protein (Actin filament) muscle Z-line, beta, isoform CRA_a OS=Homo sapiens GN=CAPZB PE=1 SV=1	B1AK87 (+1)		29 kDa		unknown	0	0	0	5	0	0			0	0	0	0.273	0	0
218	TRUE	Empty	Nuclear pore complex protein Nup107 OS=Homo sapiens GN=NUP107 PE=1 SV=1	P57740		106 kDa		unknown	0	3	0	6	3	0			0	0.0508	0	0.0919	0.0465	0
219	TRUE	Empty	Heterogeneous nuclear ribonucleoprotein A0 OS=Homo sapiens GN=HNRNPA0 PE=1 SV=1	Q13151		31 kDa		unknown	0	5	4	0	5	6			0	0.154	0.207	0	0.141	0.207
220	TRUE	Empty	Mitotic interactor and substrate of PLK1 OS=Homo sapiens GN=MISP PE=1 SV=1	Q8IVT2		75 kDa		unknown	0	1	2	5	1	2			0	0.0236	0.0457	0.106	0.0236	0.0457
221	TRUE	Empty	sp|CAS1_BOVIN|	CAS1_BOVIN		25 kDa		unknown	4	2	2	4	2	3			0.173	0.103	0.117	0.262	0.103	0.173
222	TRUE	Empty	Basic leucine zipper and W2 domain-containing protein 2 (Fragment) OS=Homo sapiens GN=BZW2 PE=1 SV=1	E7ETZ4 (+1)		47 kDa	TRUE	unknown	0	3	4	0	3	4			0	0.12	0.157	0	0.0956	0.157
223	TRUE	Empty	Cluster of T-complex protein 1 subunit gamma OS=Homo sapiens GN=CCT3 PE=1 SV=1 (B4DUR8)	B4DUR8 [3]		56 kDa	TRUE	unknown	0	2	3	0	1	5			0	0.044	0.066	0	0.022	0.138
223.1	TRUE	Empty	T-complex protein 1 subunit gamma OS=Homo sapiens GN=CCT3 PE=1 SV=1	B4DUR8 (+1)		56 kDa	TRUE	unknown	0	2	3	0	1	5			0	0.044	0.066	0	0.022	0.138
223.2	TRUE	Empty	T-complex protein 1 subunit gamma (Fragment) OS=Homo sapiens GN=CCT3 PE=1 SV=1	Q5SZX6		31 kDa	TRUE	unknown	0	0	0	0	0	2			0	0	0	0	0	0.127
224	TRUE	Empty	Cluster of DNA helicase OS=Homo sapiens GN=MCM5 PE=1 SV=1 (B1AHB1)	B1AHB1 [3]		78 kDa	TRUE	unknown	0	2	1	0	3	7			0	0.0376	0.0188	0	0.0839	0.172
224.1	TRUE	Empty	DNA helicase OS=Homo sapiens GN=MCM5 PE=1 SV=1	B1AHB1 (+1)		78 kDa	TRUE	unknown	0	2	1	0	3	7			0	0.0376	0.0188	0	0.0839	0.172
224.2	TRUE	Empty	DNA replication licensing factor MCM5 (Fragment) OS=Homo sapiens GN=MCM5 PE=1 SV=5	B1AHA9		26 kDa	TRUE	unknown	0	0	0	0	0	0			0	0	0	0	0	0
225	TRUE	Empty	Polymerase delta-interacting protein 3 OS=Homo sapiens GN=POLDIP3 PE=1 SV=1	F6VRR5		48 kDa		unknown	0	3	4	0	2	8			0	0.112	0.144	0	0.0616	0.32
226	TRUE	Empty	Basigin OS=Homo sapiens GN=BSG PE=1 SV=2	P35613		42 kDa		unknown	0	1	4	0	1	5			0	0.0364	0.0831	0	0.0468	0.119
227	TRUE	Empty	40S ribosomal protein S4, X isoform OS=Homo sapiens GN=RPS4X PE=1 SV=2	P62701		30 kDa		unknown	0	5	1	3	1	0			0	0.217	0.0418	0.137	0.038	0
228	TRUE	Empty	Eukaryotic translation initiation factor 3 subunit A OS=Homo sapiens GN=EIF3A PE=1 SV=1	Q14152		167 kDa		unknown	0	7	0	1	0	2			0	0.0731	0	0.0109	0	0.0253
229	TRUE	Empty	Protein NipSnap homolog 1 OS=Homo sapiens GN=NIPSNAP1 PE=1 SV=1	Q9BPW8		33 kDa	TRUE	unknown	0	0	6	0	0	6			0	0	0.229	0	0	0.225
230	TRUE	Empty	Calcium-binding mitochondrial carrier protein Aralar2 OS=Homo sapiens GN=SLC25A13 PE=1 SV=2	Q9UJS0		74 kDa		unknown	2	1	2	6	1	3			0.0326	0.0326	0.0519	0.119	0.0326	0.0785
231	TRUE	Empty	Cluster of RNA-binding protein 14 OS=Homo sapiens GN=RBM14 PE=1 SV=2 (Q96PK6)	Q96PK6 [2]		69 kDa	TRUE	unknown	0	0	2	2	0	2			0	0	0.0493	0.0583	0	0.0568
231.1	TRUE	Empty	RNA-binding protein 14 OS=Homo sapiens GN=RBM14 PE=1 SV=2	Q96PK6		69 kDa	TRUE	unknown	0	0	2	2	0	2			0	0	0.0493	0.0583	0	0.0568
231.2	TRUE	Empty	Protein RBM14-RBM4 OS=Homo sapiens GN=RBM14-RBM4 PE=4 SV=1	A0A0A0MSL8		16 kDa	TRUE	unknown	0	0	0	0	0	0			0	0	0	0	0	0
232	TRUE	Empty	Annexin A1 OS=Homo sapiens GN=ANXA1 PE=1 SV=2	P04083		39 kDa		unknown	5	1	4	0	0	6			0.208	0.0694	0.191	0	0	0.249
233	TRUE	Empty	ATP-dependent 6-phosphofructokinase, muscle type OS=Homo sapiens GN=PFKM PE=1 SV=2	P08237		85 kDa	TRUE	unknown	1	1	0	4	1	3			0.0154	0.0154	0	0.0538	0.0115	0.0436
234	TRUE	Empty	60S ribosomal protein L5 OS=Homo sapiens GN=RPL5 PE=1 SV=3	P46777		34 kDa		unknown	0	0	0	2	1	1			0	0	0	0.0471	0.0471	0.0471
235	TRUE	Empty	Cluster of Protein Red OS=Homo sapiens GN=IK PE=1 SV=3 (Q13123)	Q13123 [2]		66 kDa	TRUE	unknown	0	2	1	0	4	4			0	0.0521	0.0359	0	0.117	0.0917
235.1	TRUE	Empty	Protein Red OS=Homo sapiens GN=IK PE=1 SV=3	Q13123		66 kDa	TRUE	unknown	0	2	1	0	4	4			0	0.0521	0.0359	0	0.102	0.0916
235.2	TRUE	Empty	Clone TCCCIA00142 mRNA sequence OS=Homo sapiens GN=IK PE=1 SV=1	Q9H4P6		28 kDa	TRUE	unknown	0	0	0	0	2	2			0	0	0	0	0.117	0.0917
236	TRUE	Empty	Alkyldihydroxyacetonephosphate synthase, peroxisomal OS=Homo sapiens GN=AGPS PE=1 SV=1	O00116		73 kDa		unknown	0	2	1	0	3	5			0	0.0517	0.0213	0	0.0775	0.12
237	TRUE	Empty	U4/U6 small nuclear ribonucleoprotein Prp3 OS=Homo sapiens GN=PRPF3 PE=1 SV=2	O43395		78 kDa		unknown	0	1	1	0	3	2			0	0.0146	0.019	0	0.0556	0.0337
238	TRUE	Empty	DBIRD complex subunit ZNF326 OS=Homo sapiens GN=ZNF326 PE=1 SV=2	Q5BKZ1		66 kDa		unknown	0	1	1	0	1	4			0	0.043	0.043	0	0.043	0.101
239	TRUE	Empty	Plasminogen activator inhibitor 1 RNA-binding protein OS=Homo sapiens GN=SERBP1 PE=1 SV=2	Q8NC51		45 kDa		unknown	0	1	4	0	4	4			0	0.0392	0.103	0	0.142	0.154
240	TRUE	Empty	MKI67 FHA domain-interacting nucleolar phosphoprotein OS=Homo sapiens GN=NIFK PE=1 SV=1	Q9BYG3		34 kDa		unknown	0	3	4	0	3	5			0	0.0956	0.174	0	0.0956	0.143
241	TRUE	Empty	ATP-dependent RNA helicase DDX24 OS=Homo sapiens GN=DDX24 PE=1 SV=1	Q9GZR7		96 kDa		unknown	0	5	2	0	3	1			0	0.0722	0.0326	0	0.0594	0.0151
242	TRUE	Empty	Stomatin-like protein 2, mitochondrial OS=Homo sapiens GN=STOML2 PE=1 SV=1	Q9UJZ1		39 kDa		unknown	0	1	3	0	3	8			0	0.0421	0.177	0	0.135	0.402
243	TRUE	Empty	tRNA-splicing ligase RtcB homolog OS=Homo sapiens GN=RTCB PE=1 SV=1	Q9Y3I0		55 kDa		unknown	0	0	1	0	0	4			0	0	0.0277	0	0	0.097
244	TRUE	Empty	Protein DEK OS=Homo sapiens GN=DEK PE=1 SV=1	B4DFG0 (+1)		40 kDa		unknown	0	3	2	0	3	3			0	0.11	0.072	0	0.11	0.11
245	TRUE	Empty	Eukaryotic translation initiation factor 2 subunit 1 OS=Homo sapiens GN=EIF2S1 PE=1 SV=3	P05198		36 kDa		unknown	0	2	1	0	2	2			0	0.13	0.0476	0	0.127	0.111
246	TRUE	Empty	Ubiquitin-like modifier-activating enzyme 1 OS=Homo sapiens GN=UBA1 PE=1 SV=3	P22314		118 kDa		unknown	0	5	1	0	1	4			0	0.0926	0.017	0	0.0198	0.0709
247	TRUE	Empty	Eukaryotic initiation factor 4A-III OS=Homo sapiens GN=EIF4A3 PE=1 SV=4	P38919		47 kDa	TRUE	unknown	0	2	1	2	3	6			0	0.0389	0.0389	0.0754	0.0754	0.168
248	TRUE	Empty	26S protease regulatory subunit 4 OS=Homo sapiens GN=PSMC1 PE=1 SV=1	P62191		49 kDa		unknown	0	2	1	1	3	6			0	0.075	0.0273	0.0273	0.127	0.22
249	TRUE	Empty	Adenylyl cyclase-associated protein 1 OS=Homo sapiens GN=CAP1 PE=1 SV=5	Q01518		52 kDa		unknown	0	2	0	0	4	5			0	0.0484	0	0	0.114	0.126
250	TRUE	Empty	Delta(3,5)-Delta(2,4)-dienoyl-CoA isomerase, mitochondrial OS=Homo sapiens GN=ECH1 PE=1 SV=2	Q13011		36 kDa		unknown	0	5	1	0	4	1			0	0.287	0.0488	0	0.256	0.0488
251	TRUE	Empty	Guanine nucleotide-binding protein-like 3 OS=Homo sapiens GN=GNL3 PE=1 SV=2	Q9BVP2		62 kDa		unknown	0	0	1	1	0	2			0	0	0.0437	0.02	0	0.071
252	TRUE	Empty	Vinculin OS=Homo sapiens GN=VCL PE=1 SV=4	P18206		124 kDa		unknown	0	2	2	0	3	2			0	0.0309	0.0265	0	0.0423	0.0291
253	TRUE	Empty	Cluster of Guanine nucleotide-binding protein subunit beta-2-like 1 OS=Homo sapiens GN=GNB2L1 PE=1 SV=3 (P63244)	P63244 [2]		35 kDa	TRUE	unknown	2	0	1	4	1	1			0.0505	0	0.0505	0.155	0.0505	0.0505
253.1	TRUE	Empty	Guanine nucleotide-binding protein subunit beta-2-like 1 OS=Homo sapiens GN=GNB2L1 PE=1 SV=3	P63244		35 kDa	TRUE	unknown	2	0	1	4	1	1			0.0505	0	0.0505	0.155	0.0505	0.0505
253.2	TRUE	Empty	Guanine nucleotide-binding protein subunit beta-2-like 1 (Fragment) OS=Homo sapiens GN=GNB2L1 PE=1 SV=5	D6R9Z1		26 kDa	TRUE	unknown	0	0	0	0	0	0			0	0	0	0	0	0
254	TRUE	Empty	Cluster of SWI/SNF-related matrix-associated actin-dependent regulator of chromatin subfamily A member 5 OS=Homo sapiens GN=SMARCA5 PE=1 SV=1 (O60264)	O60264 [4]		122 kDa	TRUE	unknown	0	1	0	0	3	0			0	0.0143	0	0	0.0342	0
254.1	TRUE	Empty	SWI/SNF-related matrix-associated actin-dependent regulator of chromatin subfamily A member 5 OS=Homo sapiens GN=SMARCA5 PE=1 SV=1	O60264		122 kDa	TRUE	unknown	0	1	0	0	3	0			0	0.0143	0	0	0.0342	0
254.2	TRUE	Empty	Probable global transcription activator SNF2L1 OS=Homo sapiens GN=SMARCA1 PE=1 SV=1	A0A0A0MRP6 (+2)		123 kDa	TRUE	unknown	0	0	0	0	2	0			0	0	0	0	0.0198	0
255	TRUE	Empty	Elongation factor 1-delta OS=Homo sapiens GN=EEF1D PE=1 SV=1	A0A087X1X7 (+1)		69 kDa		unknown	0	3	4	0	3	5			0	0.0602	0.0808	0	0.0586	0.119
256	TRUE	Empty	Pescadillo homolog OS=Homo sapiens GN=PES1 PE=1 SV=1	B5MCF9 (+1)		66 kDa		unknown	0	1	0	0	3	6			0	0.0158	0	0	0.0648	0.0858
257	TRUE	Empty	CTP synthase 1 OS=Homo sapiens GN=CTPS1 PE=1 SV=2	P17812		67 kDa		unknown	0	3	0	0	4	2			0	0.0474	0	0	0.0609	0.044
258	TRUE	Empty	Methionine--tRNA ligase, cytoplasmic OS=Homo sapiens GN=MARS PE=1 SV=2	P56192		101 kDa		unknown	1	2	0	2	2	1			0.0244	0.0444	0	0.0433	0.0256	0.0122
259	TRUE	Empty	Cluster of Coatomer subunit gamma-1 OS=Homo sapiens GN=COPG1 PE=1 SV=1 (Q9Y678)	Q9Y678 [2]		98 kDa	TRUE	unknown	1	2	2	1	1	2			0.0137	0.0343	0.0378	0.0137	0.0137	0.0343
259.1	TRUE	Empty	Coatomer subunit gamma-1 OS=Homo sapiens GN=COPG1 PE=1 SV=1	Q9Y678		98 kDa	TRUE	unknown	1	2	2	1	1	2			0.0137	0.0343	0.0378	0.0137	0.0137	0.0343
259.2	TRUE	Empty	Coatomer subunit gamma-2 OS=Homo sapiens GN=COPG2 PE=1 SV=1	Q9UBF2		98 kDa	TRUE	unknown	0	1	0	0	0	0			0	0.0138	0	0	0	0
260	TRUE	Empty	Cluster of Ras-related protein Rab-12 OS=Homo sapiens GN=RAB12 PE=1 SV=3 (Q6IQ22)	Q6IQ22 [13]		27 kDa	TRUE	unknown	0	4	0	0	0	3			0	0.165	0	0	0	0.134
260.1	TRUE	Empty	Ras-related protein Rab-12 OS=Homo sapiens GN=RAB12 PE=1 SV=3	Q6IQ22		27 kDa	TRUE	unknown	0	1	0	0	0	1			0	0.0451	0	0	0	0.0451
260.2	TRUE	Empty	Ras-related protein Rab-10 OS=Homo sapiens GN=RAB10 PE=1 SV=1	P61026		23 kDa	TRUE	unknown	0	3	0	0	0	2			0	0.165	0	0	0	0.11
260.3	TRUE	Empty	Ras-related protein Rab-1B OS=Homo sapiens GN=RAB1B PE=1 SV=1	E9PLD0		18 kDa	TRUE	unknown	0	1	0	0	0	1			0	0.0651	0	0	0	0.0947
260.4	TRUE	Empty	Ras-related protein Rab-3A OS=Homo sapiens GN=RAB3A PE=1 SV=1	P20336		25 kDa	TRUE	unknown	0	1	0	0	0	0			0	0.05	0	0	0	0
260.5	TRUE	Empty	Ras-related protein Rab-14 OS=Homo sapiens GN=RAB14 PE=1 SV=4	P61106		24 kDa	TRUE	unknown	0	0	0	0	0	1			0	0	0	0	0	0.0512
260.6	TRUE	Empty	Ras-related protein Rab-8A OS=Homo sapiens GN=RAB8A PE=1 SV=1	P61006		24 kDa	TRUE	unknown	0	2	0	0	0	1			0	0.106	0	0	0	0.0531
260.7	TRUE	Empty	Putative Ras-related protein Rab-1C OS=Homo sapiens GN=RAB1C PE=5 SV=2	Q92928		22 kDa	TRUE	unknown	0	0	0	0	0	2			0	0	0	0	0	0.134
260.8	TRUE	Empty	Ras-related protein Rab-3C OS=Homo sapiens GN=RAB3C PE=2 SV=1	Q96E17		26 kDa	TRUE	unknown	0	1	0	0	0	0			0	0.0485	0	0	0	0
260.9	TRUE	Empty	Ras-related protein Rab-1B OS=Homo sapiens GN=RAB1B PE=1 SV=1	A0A087WTI1		19 kDa	TRUE	unknown	0	0	0	0	0	0			0	0	0	0	0	0
260.1	TRUE	Empty	Ras-related protein Rab-35 (Fragment) OS=Homo sapiens GN=RAB35 PE=1 SV=1	F5H157		21 kDa	TRUE	unknown	0	0	0	0	0	0			0	0	0	0	0	0
260.11	TRUE	Empty	Ras-related protein Rab-3B OS=Homo sapiens GN=RAB3B PE=1 SV=2	P20337		25 kDa	TRUE	unknown	0	0	0	0	0	0			0	0	0	0	0	0
260.12	TRUE	Empty	Ras-related protein Rab-4A OS=Homo sapiens GN=RAB4A PE=1 SV=3	P20338		24 kDa	TRUE	unknown	0	0	0	0	0	0			0	0	0	0	0	0
260.13	TRUE	Empty	Ras-related protein Rab-37 OS=Homo sapiens GN=RAB37 PE=1 SV=1	B7Z3L0		22 kDa	TRUE	unknown	0	0	0	0	0	0			0	0	0	0	0	0
261	TRUE	Empty	HCG2044799 OS=Homo sapiens GN=HNRNPUL2-BSCL2 PE=4 SV=1	H3BQZ7 (+1)		85 kDa		unknown	0	2	1	1	1	2			0	0.0188	0.0188	0.0188	0.0188	0.0308
262	TRUE	Empty	Prohibitin-2 OS=Homo sapiens GN=PHB2 PE=1 SV=2	J3KPX7 (+1)		33 kDa		unknown	1	3	1	2	5	3			0.0436	0.164	0.057	0.0839	0.225	0.154
263	TRUE	Empty	U5 small nuclear ribonucleoprotein 200 kDa helicase OS=Homo sapiens GN=SNRNP200 PE=1 SV=2	O75643		245 kDa		unknown	0	1	0	7	1	1			0	0.00468	0	0.0524	0.0089	0.00468
264	TRUE	Empty	Propionyl-CoA carboxylase alpha chain, mitochondrial OS=Homo sapiens GN=PCCA PE=1 SV=4	P05165		80 kDa		unknown	0	0	0	2	4	0			0	0	0	0.0412	0.0755	0
265	TRUE	Empty	Exportin-2 OS=Homo sapiens GN=CSE1L PE=1 SV=3	P55060		110 kDa		unknown	0	5	0	0	5	0			0	0.0772	0	0	0.0803	0
266	TRUE	Empty	A-kinase anchor protein 12 OS=Homo sapiens GN=AKAP12 PE=1 SV=4	Q02952		191 kDa		unknown	0	1	2	0	2	5			0	0.0101	0.0157	0	0.0157	0.0539
267	TRUE	Empty	Splicing factor 3B subunit 3 OS=Homo sapiens GN=SF3B3 PE=1 SV=4	Q15393		136 kDa		unknown	1	4	1	5	4	2			0.0115	0.0551	0.0123	0.0682	0.0551	0.0238
268	TRUE	Empty	DNA repair protein RAD50 OS=Homo sapiens GN=RAD50 PE=1 SV=1	Q92878		154 kDa		unknown	1	2	0	6	2	1			0.0137	0.0274	0	0.0709	0.0274	0.00991
269	TRUE	Empty	Cluster of Heterogeneous nuclear ribonucleoprotein D0 (Fragment) OS=Homo sapiens GN=HNRNPD PE=1 SV=5 (H0Y8G5)	H0Y8G5 [4]		30 kDa	TRUE	unknown	2	3	3	2	4	4			0.0843	0.134	0.134	0.0843	0.207	0.207
269.1	TRUE	Empty	Heterogeneous nuclear ribonucleoprotein D0 (Fragment) OS=Homo sapiens GN=HNRNPD PE=1 SV=5	H0Y8G5 (+2)		30 kDa	TRUE	unknown	2	3	3	2	4	4			0.0843	0.134	0.134	0.0843	0.207	0.207
269.2	TRUE	Empty	Heterogeneous nuclear ribonucleoprotein D0 (Fragment) OS=Homo sapiens GN=HNRNPD PE=1 SV=1	D6RBQ9		16 kDa	TRUE	unknown	0	0	0	0	0	0			0	0	0	0	0	0
270	TRUE	Empty	Cluster of Vesicle-associated membrane protein-associated protein A OS=Homo sapiens GN=VAPA PE=1 SV=3 (Q9P0L0)	Q9P0L0 [3]		28 kDa	TRUE	unknown	0	4	4	0	4	5			0	0.169	0.112	0	0.169	0.366
270.1	TRUE	Empty	Vesicle-associated membrane protein-associated protein A OS=Homo sapiens GN=VAPA PE=1 SV=3	Q9P0L0		28 kDa	TRUE	unknown	0	4	4	0	4	4			0	0.112	0.112	0	0.112	0.112
270.2	TRUE	Empty	Vesicle-associated membrane protein-associated protein B/C OS=Homo sapiens GN=VAPB PE=1 SV=1	E5RK64 (+1)		8 kDa	TRUE	unknown	0	1	0	0	1	2			0	0.169	0	0	0.169	0.366
271	TRUE	Empty	Cluster of Integrin beta-1 OS=Homo sapiens GN=ITGB1 PE=1 SV=2 (P05556)	P05556 [2]		88 kDa	TRUE	unknown	0	2	3	0	3	2			0	0.0476	0.0351	0	0.173	0.0338
271.1	TRUE	Empty	Integrin beta-1 OS=Homo sapiens GN=ITGB1 PE=1 SV=2	P05556		88 kDa	TRUE	unknown	0	2	3	0	3	2			0	0.0476	0.0351	0	0.0464	0.0338
271.2	TRUE	Empty	Integrin beta (Fragment) OS=Homo sapiens GN=ITGB1 PE=1 SV=1	C9JPK5		11 kDa	TRUE	unknown	0	0	0	0	1	0			0	0	0	0	0.173	0
272	TRUE	Empty	Voltage-dependent anion-selective channel protein 2 (Fragment) OS=Homo sapiens GN=VDAC2 PE=1 SV=1	A0A0A0MR02 (+1)		30 kDa		unknown	1	2	1	0	4	2			0.0355	0.0496	0.0709	0	0.167	0.152
273	TRUE	Empty	Peroxisomal multifunctional enzyme type 2 OS=Homo sapiens GN=HSD17B4 PE=1 SV=1	E7EWE5 (+1)		78 kDa		unknown	0	4	1	1	5	5			0	0.0983	0.0183	0.0169	0.122	0.0801
274	TRUE	Empty	Electron transfer flavoprotein subunit alpha, mitochondrial OS=Homo sapiens GN=ETFA PE=1 SV=1	H0YK49 (+1)		24 kDa		unknown	0	5	3	0	3	2			0	0.402	0.275	0	0.249	0.153
275	TRUE	Empty	Splicing factor U2AF 65 kDa subunit OS=Homo sapiens GN=U2AF2 PE=1 SV=1	K7ENG2 (+1)		34 kDa		unknown	0	2	3	0	1	5			0	0.0847	0.251	0	0.0847	0.332
276	TRUE	Empty	Insulin-like growth factor 2 mRNA-binding protein 3 OS=Homo sapiens GN=IGF2BP3 PE=1 SV=2	O00425		64 kDa		unknown	0	2	1	0	3	4			0	0.0587	0.0242	0	0.0794	0.104
277	TRUE	Empty	Structural maintenance of chromosomes protein 1A OS=Homo sapiens GN=SMC1A PE=1 SV=2	Q14683		143 kDa		unknown	0	0	0	8	2	1			0	0	0	0.0746	0.0187	0.0114
278	TRUE	Empty	Mitochondrial ribonuclease P protein 1 OS=Homo sapiens GN=TRMT10C PE=1 SV=2	Q7L0Y3		47 kDa		unknown	0	0	0	0	1	0			0	0	0	0	0.0248	0
279	TRUE	Empty	ATP-dependent RNA helicase DDX42 OS=Homo sapiens GN=DDX42 PE=1 SV=1	Q86XP3		103 kDa		unknown	0	6	0	0	4	2			0	0.0959	0	0	0.0853	0.0362
280	TRUE	Empty	RNA-binding protein 28 OS=Homo sapiens GN=RBM28 PE=1 SV=3	Q9NW13		86 kDa		unknown	0	0	1	0	2	4			0	0	0.0198	0	0.029	0.0606
281	TRUE	Empty	Leucine--tRNA ligase, cytoplasmic OS=Homo sapiens GN=LARS PE=1 SV=2	Q9P2J5		134 kDa		unknown	0	7	0	2	2	1			0	0.0995	0	0.0238	0.0357	0.017
282	TRUE	Empty	Apoptosis-inducing factor 1, mitochondrial OS=Homo sapiens GN=AIFM1 PE=1 SV=1	O95831		67 kDa		unknown	0	3	2	1	1	2			0	0.044	0.0473	0.0261	0.0212	0.044
283	TRUE	Empty	Cluster of Programmed cell death 6-interacting protein OS=Homo sapiens GN=PDCD6IP PE=1 SV=1 (Q8WUM4)	Q8WUM4 [2]		96 kDa	TRUE	unknown	0	5	1	0	3	0			0	0.105	0.0184	0	0.0565	0
283.1	TRUE	Empty	Programmed cell death 6-interacting protein OS=Homo sapiens GN=PDCD6IP PE=1 SV=1	Q8WUM4		96 kDa	TRUE	unknown	0	5	1	0	3	0			0	0.105	0.0184	0	0.0565	0
283.2	TRUE	Empty	Programmed cell death 6-interacting protein (Fragment) OS=Homo sapiens GN=PDCD6IP PE=1 SV=1	C9IZF9		17 kDa	TRUE	unknown	0	0	0	0	0	0			0	0	0	0	0	0
284	TRUE	Empty	Exportin-1 OS=Homo sapiens GN=XPO1 PE=1 SV=1	O14980		123 kDa		unknown	0	4	3	1	0	3			0	0.056	0.0411	0.0112	0	0.0392
285	TRUE	Empty	Importin subunit alpha-1 OS=Homo sapiens GN=KPNA2 PE=1 SV=1	P52292		58 kDa		unknown	0	4	2	0	5	3			0	0.14	0.0718	0	0.174	0.104
286	TRUE	Empty	TAR DNA-binding protein 43 OS=Homo sapiens GN=TARDBP PE=1 SV=1	Q13148		45 kDa		unknown	0	3	2	2	3	1			0	0.13	0.101	0.101	0.13	0.0435
287	TRUE	Empty	Nuclear pore complex protein Nup93 OS=Homo sapiens GN=NUP93 PE=1 SV=2	Q8N1F7		93 kDa		unknown	1	0	0	4	1	3			0.022	0	0	0.0745	0.0317	0.0659
288	TRUE	Empty	Cluster of Importin-5 (Fragment) OS=Homo sapiens GN=IPO5 PE=1 SV=1 (H0Y8C6)	H0Y8C6 [3]		124 kDa	TRUE	unknown	0	3	2	0	1	2			0	0.051	0.0264	0	0.02	0.0227
288.1	TRUE	Empty	Importin-5 (Fragment) OS=Homo sapiens GN=IPO5 PE=1 SV=1	H0Y8C6 (+1)		124 kDa	TRUE	unknown	0	3	2	0	1	2			0	0.051	0.0264	0	0.02	0.0227
288.2	TRUE	Empty	Importin-5 (Fragment) OS=Homo sapiens GN=IPO5 PE=1 SV=1	C9JZ53		9 kDa	TRUE	unknown	0	0	0	0	0	0			0	0	0	0	0	0
289	TRUE	Empty	Cluster of Serine/threonine-protein kinase 26 OS=Homo sapiens GN=STK26 PE=1 SV=1 (B4E0Y9)	B4E0Y9 [12]		49 kDa	TRUE	unknown	0	2	3	0	1	3			0	0.181	0.0913	0	0.0342	0.181
289.1	TRUE	Empty	Serine/threonine-protein kinase 26 OS=Homo sapiens GN=STK26 PE=1 SV=1	B4E0Y9 (+2)		49 kDa	TRUE	unknown	0	2	3	0	1	2			0	0.0731	0.0913	0	0.0342	0.0731
289.2	TRUE	Empty	Serine/threonine-protein kinase 24 OS=Homo sapiens GN=STK24 PE=1 SV=1	B4DR80 (+2)		46 kDa	TRUE	unknown	0	1	0	0	0	2			0	0.0413	0	0	0	0.0777
289.3	TRUE	Empty	Serine/threonine-protein kinase 25 (Fragment) OS=Homo sapiens GN=STK25 PE=1 SV=1	C9J232 (+5)		20 kDa	TRUE	unknown	0	2	0	0	0	2			0	0.181	0	0	0	0.181
290	TRUE	Empty	Cluster of ATP-dependent RNA helicase DDX19A (Fragment) OS=Homo sapiens GN=DDX19A PE=1 SV=1 (I3L352)	I3L352 [4]		45 kDa	TRUE	unknown	0	1	0	0	0	1			0	0.0278	0	0	0	0.0278
290.1	TRUE	Empty	ATP-dependent RNA helicase DDX19A (Fragment) OS=Homo sapiens GN=DDX19A PE=1 SV=1	I3L352		45 kDa	TRUE	unknown	0	1	0	0	0	1			0	0.0278	0	0	0	0.0278
290.2	TRUE	Empty	ATP-dependent RNA helicase DDX25 (Fragment) OS=Homo sapiens GN=DDX25 PE=1 SV=2	E9PR46 (+2)		47 kDa	TRUE	unknown	0	0	0	0	0	0			0	0	0	0	0	0
291	TRUE	Empty	RNA binding motif protein 10, isoform CRA_d OS=Homo sapiens GN=RBM10 PE=1 SV=1	A0A0A0MR66		110 kDa		unknown	0	5	0	0	4	3			0	0.0563	0	0	0.0422	0.0291
292	TRUE	Empty	THO complex subunit 4 OS=Homo sapiens GN=ALYREF PE=1 SV=1	E9PB61 (+1)		28 kDa		unknown	0	0	3	0	3	4			0	0	0.212	0	0.212	0.307
293	TRUE	Empty	26S protease regulatory subunit 6A OS=Homo sapiens GN=PSMC3 PE=1 SV=1	E9PM69 (+2)		44 kDa		unknown	0	2	5	0	2	5			0	0.0806	0.169	0	0.0831	0.191
294	TRUE	Empty	Ribosomal L1 domain-containing protein 1 OS=Homo sapiens GN=RSL1D1 PE=1 SV=3	O76021		55 kDa		unknown	0	0	1	0	0	5			0	0	0.0265	0	0	0.127
295	TRUE	Empty	ELAV-like protein 1 OS=Homo sapiens GN=ELAVL1 PE=1 SV=2	Q15717		36 kDa		unknown	0	3	4	0	4	4			0	0.15	0.172	0	0.206	0.209
296	TRUE	Empty	Ribosome biogenesis protein WDR12 OS=Homo sapiens GN=WDR12 PE=1 SV=2	Q9GZL7		48 kDa		unknown	0	1	0	0	4	3			0	0.0591	0	0	0.201	0.165
297	TRUE	Empty	Constitutive coactivator of PPAR-gamma-like protein 1 OS=Homo sapiens GN=FAM120A PE=1 SV=2	Q9NZB2		122 kDa		unknown	0	0	2	0	0	6			0	0	0.0385	0	0	0.0859
298	TRUE	Empty	Cluster of Histone H2A type 1 OS=Homo sapiens GN=HIST1H2AG PE=1 SV=2 (P0C0S8)	P0C0S8 [8]		14 kDa	TRUE	unknown	1	1	6	0	1	3			0.147	0.147	0.442	0	0.147	0.372
298.1	TRUE	Empty	Histone H2A type 1 OS=Homo sapiens GN=HIST1H2AG PE=1 SV=2	P0C0S8 (+4)		14 kDa	TRUE	unknown	1	1	4	0	1	2			0.146	0.146	0.438	0	0.146	0.369
298.2	TRUE	Empty	Histone H2A type 2-C OS=Homo sapiens GN=HIST2H2AC PE=1 SV=4	Q16777 (+1)		14 kDa	TRUE	unknown	1	1	4	0	1	2			0.147	0.147	0.442	0	0.147	0.372
298.3	TRUE	Empty	Histone H2A type 1-A OS=Homo sapiens GN=HIST1H2AA PE=1 SV=3	Q96QV6		14 kDa	TRUE	unknown	0	0	1	0	0	0			0	0	0.0687	0	0	0
299	TRUE	Empty	Cluster of Glutamine--fructose-6-phosphate aminotransferase [isomerizing] 1 OS=Homo sapiens GN=GFPT1 PE=1 SV=3 (Q06210)	Q06210 [2]		79 kDa	TRUE	unknown	0	3	0	0	2	1			0	0.0558	0	0	0.0415	0.02
299.1	TRUE	Empty	Glutamine--fructose-6-phosphate aminotransferase [isomerizing] 1 OS=Homo sapiens GN=GFPT1 PE=1 SV=3	Q06210		79 kDa	TRUE	unknown	0	3	0	0	2	1			0	0.0558	0	0	0.0415	0.02
299.2	TRUE	Empty	Glutamine--fructose-6-phosphate aminotransferase [isomerizing] 2 OS=Homo sapiens GN=GFPT2 PE=1 SV=3	O94808		77 kDa	TRUE	unknown	0	1	0	0	0	0			0	0.0147	0	0	0	0
300	TRUE	Empty	Cluster of RNA-binding protein Raly (Fragment) OS=Homo sapiens GN=RALY PE=1 SV=1 (Q5QPL9)	Q5QPL9 [4]		25 kDa	TRUE	unknown	0	2	2	0	3	3			0	0.0928	0.139	0	0.181	0.139
300.1	TRUE	Empty	RNA-binding protein Raly (Fragment) OS=Homo sapiens GN=RALY PE=1 SV=1	Q5QPL9 (+2)		25 kDa	TRUE	unknown	0	2	2	0	3	3			0	0.0928	0.139	0	0.181	0.139
300.2	TRUE	Empty	RNA-binding protein Raly (Fragment) OS=Homo sapiens GN=RALY PE=1 SV=1	Q5QPM2		10 kDa	TRUE	unknown	0	0	0	0	0	0			0	0	0	0	0	0
301	TRUE	Empty	Cluster of U4/U6 small nuclear ribonucleoprotein Prp31 OS=Homo sapiens GN=PRPF31 PE=1 SV=2 (Q8WWY3)	Q8WWY3 [2]		55 kDa	TRUE	unknown	0	0	1	0	3	2			0	0	0.0304	0	0.118	0.069
301.1	TRUE	Empty	U4/U6 small nuclear ribonucleoprotein Prp31 OS=Homo sapiens GN=PRPF31 PE=1 SV=2	Q8WWY3		55 kDa	TRUE	unknown	0	0	1	0	3	2			0	0	0.0301	0	0.116	0.0681
301.2	TRUE	Empty	U4/U6 small nuclear ribonucleoprotein Prp31 OS=Homo sapiens GN=PRPF31 PE=1 SV=1	E7EVX8		55 kDa	TRUE	unknown	0	0	1	0	3	2			0	0	0.0304	0	0.118	0.069
302	TRUE	Empty	Eukaryotic peptide chain release factor subunit 1 OS=Homo sapiens GN=ETF1 PE=1 SV=1	B7Z7P8 (+1)		47 kDa		unknown	0	3	0	0	3	2			0	0.118	0	0	0.118	0.0544
303	TRUE	Empty	C-1-tetrahydrofolate synthase, cytoplasmic OS=Homo sapiens GN=MTHFD1 PE=1 SV=1	F5H2F4 (+1)		111 kDa		unknown	0	6	2	0	0	1			0	0.0637	0.0186	0	0	0.0108
304	TRUE	Empty	Glucosidase 2 subunit beta OS=Homo sapiens GN=PRKCSH PE=1 SV=1	K7ELL7 (+1)		60 kDa	TRUE	unknown	0	1	5	0	2	4			0	0.0187	0.125	0	0.0673	0.11
305	TRUE	Empty	Nucleolar protein 56 OS=Homo sapiens GN=NOP56 PE=1 SV=4	O00567		66 kDa		unknown	0	2	2	0	2	3			0	0.0438	0.0438	0	0.0438	0.0758
306	TRUE	Empty	Long-chain-fatty-acid--CoA ligase 4 OS=Homo sapiens GN=ACSL4 PE=1 SV=2	O60488		79 kDa	TRUE	unknown	0	2	3	1	3	4			0	0.0464	0.0717	0.0253	0.0717	0.0956
307	TRUE	Empty	Protein disulfide-isomerase A3 OS=Homo sapiens GN=PDIA3 PE=1 SV=4	P30101		57 kDa		unknown	0	2	1	0	2	2			0	0.0733	0.0297	0	0.099	0.099
308	TRUE	Empty	Polypeptide N-acetylgalactosaminyltransferase 2 OS=Homo sapiens GN=GALNT2 PE=1 SV=1	Q10471		65 kDa		unknown	0	1	0	3	3	0			0	0.035	0	0.0858	0.0718	0
309	TRUE	Empty	Nuclear pore membrane glycoprotein 210 OS=Homo sapiens GN=NUP210 PE=1 SV=3	Q8TEM1		205 kDa		unknown	1	1	0	4	1	0			0.00848	0.00848	0	0.0297	0.00848	0
310	TRUE	Empty	Calcyclin-binding protein OS=Homo sapiens GN=CACYBP PE=1 SV=2	Q9HB71		26 kDa		unknown	0	2	1	0	1	1			0	0.167	0.105	0	0.105	0.105
311	TRUE	Empty	Cluster of Nuclear pore complex protein Nup98-Nup96 OS=Homo sapiens GN=NUP98 PE=1 SV=4 (P52948)	P52948 [2]		198 kDa	TRUE	unknown	0	1	0	6	0	0			0	0.0055	0	0.044	0	0
311.1	TRUE	Empty	Nuclear pore complex protein Nup98-Nup96 OS=Homo sapiens GN=NUP98 PE=1 SV=4	P52948		198 kDa	TRUE	unknown	0	1	0	6	0	0			0	0.0055	0	0.044	0	0
311.2	TRUE	Empty	Nuclear pore complex protein Nup98-Nup96 (Fragment) OS=Homo sapiens GN=NUP98 PE=1 SV=1	H0YDF4		27 kDa	TRUE	unknown	0	0	0	0	0	0			0	0	0	0	0	0
312	TRUE	Empty	Cluster of DNA mismatch repair protein Msh2 OS=Homo sapiens GN=MSH2 PE=1 SV=1 (P43246)	P43246 [3]		105 kDa	TRUE	unknown	0	3	0	0	2	1			0	0.0679	0	0	0.0321	0.0173
312.1	TRUE	Empty	DNA mismatch repair protein Msh2 OS=Homo sapiens GN=MSH2 PE=1 SV=1	P43246		105 kDa	TRUE	unknown	0	3	0	0	2	1			0	0.0589	0	0	0.0278	0.015
312.2	TRUE	Empty	DNA mismatch repair protein Msh2 OS=Homo sapiens GN=MSH2 PE=1 SV=1	V9H019		91 kDa	TRUE	unknown	0	3	0	0	2	1			0	0.0679	0	0	0.0321	0.0173
312.3	TRUE	Empty	DNA mismatch repair protein Msh2 OS=Homo sapiens GN=MSH2 PE=1 SV=1	E9PHA6		103 kDa	TRUE	unknown	0	3	0	0	2	1			0	0.0597	0	0	0.0282	0.0152
313	TRUE	Empty	TATA-binding protein-associated factor 2N OS=Homo sapiens GN=TAF15 PE=1 SV=1	A0A075B7D9 (+1)		49 kDa	TRUE	unknown	1	1	3	3	2	2			0.0379	0.0379	0.109	0.109	0.0379	0.0512
314	TRUE	Empty	Heterogeneous nuclear ribonucleoprotein U-like protein 1 OS=Homo sapiens GN=HNRNPUL1 PE=1 SV=1	A0A0A0MRA5 (+2)		86 kDa		unknown	0	0	0	2	1	0			0	0	0	0.0366	0.017	0
315	TRUE	Empty	Nascent polypeptide-associated complex subunit alpha, muscle-specific form OS=Homo sapiens GN=NACA PE=1 SV=1	E9PAV3		205 kDa		unknown	0	2	3	0	1	4			0	0.014	0.0202	0	0.00722	0.0265
316	TRUE	Empty	Mitochondrial import receptor subunit TOM70 OS=Homo sapiens GN=TOMM70A PE=1 SV=1	O94826		67 kDa		unknown	0	0	2	0	0	4			0	0	0.0493	0	0	0.074
317	TRUE	Empty	KH domain-containing, RNA-binding, signal transduction-associated protein 1 OS=Homo sapiens GN=KHDRBS1 PE=1 SV=1	Q07666		48 kDa		unknown	0	0	1	0	1	5			0	0	0.0226	0	0.0451	0.129
318	TRUE	Empty	Splicing factor 3A subunit 1 OS=Homo sapiens GN=SF3A1 PE=1 SV=1	Q15459		89 kDa		unknown	0	3	0	0	4	4			0	0.0656	0	0	0.0845	0.0794
319	TRUE	Empty	Structural maintenance of chromosomes protein 3 OS=Homo sapiens GN=SMC3 PE=1 SV=2	Q9UQE7		142 kDa		unknown	1	0	0	2	0	0			0.00904	0	0	0.0247	0	0
320	TRUE	Empty	Cytochrome c1, heme protein, mitochondrial OS=Homo sapiens GN=CYC1 PE=1 SV=3	P08574		35 kDa		unknown	0	1	1	0	1	2			0	0.0492	0.0369	0	0.0492	0.0492
321	TRUE	Empty	Histone H4 OS=Homo sapiens GN=HIST1H4A PE=1 SV=2	P62805		11 kDa		unknown	0	0	3	1	1	3			0	0	0.291	0.0971	0.0971	0.291
322	TRUE	Empty	DnaJ homolog subfamily A member 1 OS=Homo sapiens GN=DNAJA1 PE=1 SV=2	P31689		45 kDa		unknown	1	2	1	2	2	2			0.0327	0.0655	0.0327	0.0655	0.0655	0.0655
323	TRUE	Empty	Protein AHNAK2 OS=Homo sapiens GN=AHNAK2 PE=1 SV=2	Q8IVF2		617 kDa		unknown	0	1	0	0	1	1			0	0.00259	0	0	0.00259	0.00259
324	TRUE	Empty	Cluster of Sarcoplasmic/endoplasmic reticulum calcium ATPase 2 OS=Homo sapiens GN=ATP2A2 PE=1 SV=1 (P16615)	P16615 [3]		115 kDa	TRUE	unknown	0	1	0	1	2	1			0	0.0125	0	0.0125	0.0345	0.0125
324.1	TRUE	Empty	Sarcoplasmic/endoplasmic reticulum calcium ATPase 2 OS=Homo sapiens GN=ATP2A2 PE=1 SV=1	P16615		115 kDa	TRUE	unknown	0	1	0	1	2	1			0	0.0125	0	0.0125	0.0345	0.0125
324.2	TRUE	Empty	Sarcoplasmic/endoplasmic reticulum calcium ATPase 1 OS=Homo sapiens GN=ATP2A1 PE=1 SV=1	O14983		110 kDa	TRUE	unknown	0	0	0	0	1	0			0	0	0	0	0.023	0
324.3	TRUE	Empty	Sarcoplasmic/endoplasmic reticulum calcium ATPase 3 OS=Homo sapiens GN=ATP2A3 PE=1 SV=2	Q93084		114 kDa	TRUE	unknown	0	0	0	0	0	0			0	0	0	0	0	0
325	TRUE	Empty	Cluster of Eukaryotic translation initiation factor 3 subunit M OS=Homo sapiens GN=EIF3M PE=1 SV=1 (Q7L2H7)	Q7L2H7 [2]		43 kDa	TRUE	unknown	0	3	1	0	2	3			0	0.145	0.0321	0	0.145	0.145
325.1	TRUE	Empty	Eukaryotic translation initiation factor 3 subunit M OS=Homo sapiens GN=EIF3M PE=1 SV=1	Q7L2H7		43 kDa	TRUE	unknown	0	3	1	0	2	3			0	0.112	0.0321	0	0.0856	0.112
325.2	TRUE	Empty	Eukaryotic translation initiation factor 3 subunit M (Fragment) OS=Homo sapiens GN=EIF3M PE=1 SV=5	H0YCQ8		25 kDa	TRUE	unknown	0	2	0	0	2	2			0	0.145	0	0	0.145	0.145
326	TRUE	Empty	Cluster of U3 small nucleolar RNA-associated protein 14 homolog A OS=Homo sapiens GN=UTP14A PE=1 SV=1 (Q9BVJ6)	Q9BVJ6 [2]		88 kDa	TRUE	unknown	0	4	0	0	3	2			0	0.0687	0	0	0.0571	0.0363
326.1	TRUE	Empty	U3 small nucleolar RNA-associated protein 14 homolog A OS=Homo sapiens GN=UTP14A PE=1 SV=1	Q9BVJ6		88 kDa	TRUE	unknown	0	4	0	0	3	2			0	0.0687	0	0	0.0571	0.0363
326.2	TRUE	Empty	U3 small nucleolar RNA-associated protein 14 homolog C OS=Homo sapiens GN=UTP14C PE=1 SV=1	Q5TAP6		87 kDa	TRUE	unknown	0	0	0	0	1	0			0	0	0	0	0.0183	0
327	TRUE	Empty	Fibrinogen gamma chain OS=Homo sapiens GN=FGG PE=1 SV=1	C9JC84 (+1)		52 kDa		unknown	0	1	1	0	1	2			0	0.026	0.0499	0	0.026	0.0434
328	TRUE	Empty	Cytochrome b-c1 complex subunit 1, mitochondrial OS=Homo sapiens GN=UQCRC1 PE=1 SV=3	P31930		53 kDa		unknown	0	0	2	0	0	5			0	0	0.0667	0	0	0.177
329	TRUE	Empty	Transitional endoplasmic reticulum ATPase OS=Homo sapiens GN=VCP PE=1 SV=4	P55072		89 kDa		unknown	0	2	2	0	2	2			0	0.036	0.036	0	0.036	0.036
330	TRUE	Empty	LIM and SH3 domain protein 1 OS=Homo sapiens GN=LASP1 PE=1 SV=2	Q14847		30 kDa		unknown	0	1	6	0	1	3			0	0.0498	0.28	0	0.0498	0.222
331	TRUE	Empty	Extended synaptotagmin-1 OS=Homo sapiens GN=ESYT1 PE=1 SV=1	Q9BSJ8		123 kDa		unknown	0	3	1	1	2	2			0	0.0362	0.0118	0.0145	0.0217	0.029
332	TRUE	Empty	Hypoxia up-regulated protein 1 OS=Homo sapiens GN=HYOU1 PE=1 SV=1	A0A087X054 (+1)		105 kDa		unknown	0	0	0	0	3	6			0	0	0	0	0.0342	0.1
333	TRUE	Empty	Peptidyl-prolyl cis-trans isomerase FKBP4 OS=Homo sapiens GN=FKBP4 PE=1 SV=3	Q02790		52 kDa		unknown	0	0	1	0	0	6			0	0	0.0479	0	0	0.227
334	TRUE	Empty	Cytoskeleton-associated protein 4 OS=Homo sapiens GN=CKAP4 PE=1 SV=2	Q07065		66 kDa		unknown	0	1	4	0	1	5			0	0.0316	0.103	0	0.0316	0.125
335	TRUE	Empty	Eukaryotic translation initiation factor 4B OS=Homo sapiens GN=EIF4B PE=1 SV=1	E7EX17 (+1)		70 kDa	TRUE	unknown	0	1	3	0	1	3			0	0.026	0.0666	0	0.026	0.0747
336	TRUE	Empty	Cluster of Perilipin-3 OS=Homo sapiens GN=PLIN3 PE=1 SV=3 (O60664)	O60664 [2]		47 kDa	TRUE	unknown	0	1	4	0	0	5			0	0.0369	0.136	0	0	0.184
336.1	TRUE	Empty	Perilipin-3 OS=Homo sapiens GN=PLIN3 PE=1 SV=3	O60664		47 kDa	TRUE	unknown	0	1	4	0	0	5			0	0.0369	0.136	0	0	0.184
336.2	TRUE	Empty	Perilipin-3 (Fragment) OS=Homo sapiens GN=PLIN3 PE=1 SV=1	K7ER39		18 kDa	TRUE	unknown	0	0	0	0	0	0			0	0	0	0	0	0
337	TRUE	Empty	Cluster of Myosin light polypeptide 6 OS=Homo sapiens GN=MYL6 PE=1 SV=1 (B7Z6Z4)	B7Z6Z4 [8]		27 kDa	TRUE	unknown	2	0	0	3	0	0			0.122	0	0	0.16	0	0
337.1	TRUE	Empty	Myosin light polypeptide 6 OS=Homo sapiens GN=MYL6 PE=1 SV=1	B7Z6Z4 (+6)		27 kDa	TRUE	unknown	2	0	0	3	0	0			0.122	0	0	0.16	0	0
337.2	TRUE	Empty	Myosin light chain 6B OS=Homo sapiens GN=MYL6B PE=1 SV=1	P14649		23 kDa	TRUE	unknown	0	0	0	0	0	0			0	0	0	0	0	0
338	TRUE	Empty	Heterogeneous nuclear ribonucleoprotein A/B OS=Homo sapiens GN=HNRNPAB PE=1 SV=1	A0A087WZV1		37 kDa	TRUE	unknown	0	2	3	0	3	4			0	0.0667	0.112	0	0.112	0.152
339	TRUE	Empty	Golgi autoantigen, golgin subfamily a, 2, isoform CRA_a OS=Homo sapiens GN=GOLGA2 PE=1 SV=1	A0A0C4DGS5 (+1)		112 kDa		unknown	0	1	1	0	1	4			0	0.0101	0.0101	0	0.0101	0.0556
340	TRUE	Empty	60S ribosomal protein L13a (Fragment) OS=Homo sapiens GN=RPL13A PE=1 SV=2	M0QYS1 (+1)		24 kDa		unknown	0	0	0	2	0	0			0	0	0	0.119	0	0
341	TRUE	Empty	Stress-induced-phosphoprotein 1 OS=Homo sapiens GN=STIP1 PE=1 SV=1	P31948		63 kDa		unknown	0	0	2	0	0	2			0	0	0.0424	0	0	0.0424
342	TRUE	Empty	Regulator of nonsense transcripts 1 OS=Homo sapiens GN=UPF1 PE=1 SV=2	Q92900		124 kDa		unknown	2	3	0	3	4	0			0.0204	0.0345	0	0.0363	0.0363	0
343	TRUE	Empty	DnaJ homolog subfamily B member 11 OS=Homo sapiens GN=DNAJB11 PE=1 SV=1	Q9UBS4		41 kDa		unknown	0	1	1	1	1	3			0	0.0447	0.0559	0.0559	0.0307	0.101
344	TRUE	Empty	Structural maintenance of chromosomes protein 2 OS=Homo sapiens GN=SMC2 PE=1 SV=2	O95347		136 kDa		unknown	0	2	1	0	1	1			0	0.0242	0.0109	0	0.0109	0.0109
345	TRUE	Empty	Cluster of Dolichyl-diphosphooligosaccharide--protein glycosyltransferase subunit 2 OS=Homo sapiens GN=RPN2 PE=1 SV=3 (P04844)	P04844 [2]		69 kDa	TRUE	unknown	0	3	2	0	2	4			0	0.101	0.0634	0	0.0792	0.128
345.1	TRUE	Empty	Dolichyl-diphosphooligosaccharide--protein glycosyltransferase subunit 2 OS=Homo sapiens GN=RPN2 PE=1 SV=3	P04844		69 kDa	TRUE	unknown	0	3	2	0	2	4			0	0.0983	0.0634	0	0.0792	0.128
345.2	TRUE	Empty	Dolichyl-diphosphooligosaccharide--protein glycosyltransferase subunit 2 (Fragment) OS=Homo sapiens GN=RPN2 PE=1 SV=5	Q5JYR7		37 kDa	TRUE	unknown	0	2	0	0	0	0			0	0.101	0	0	0	0
346	TRUE	Empty	Cluster of GTPase-activating protein and VPS9 domain-containing protein 1 OS=Homo sapiens GN=GAPVD1 PE=1 SV=1 (F8W9S7)	F8W9S7 [3]		157 kDa	TRUE	unknown	0	1	0	0	0	3			0	0.0085	0	0	0	0.0276
346.1	TRUE	Empty	GTPase-activating protein and VPS9 domain-containing protein 1 OS=Homo sapiens GN=GAPVD1 PE=1 SV=1	F8W9S7 (+1)		157 kDa	TRUE	unknown	0	1	0	0	0	3			0	0.0085	0	0	0	0.0276
346.2	TRUE	Empty	GTPase-activating protein and VPS9 domain-containing protein 1 (Fragment) OS=Homo sapiens GN=GAPVD1 PE=1 SV=1	H0Y7I9		92 kDa	TRUE	unknown	0	0	0	0	0	0			0	0	0	0	0	0
347	TRUE	Empty	NADH-ubiquinone oxidoreductase 75 kDa subunit, mitochondrial OS=Homo sapiens GN=NDUFS1 PE=1 SV=1	B4DJ81 (+1)		67 kDa		unknown	0	3	0	0	2	3			0	0.0753	0	0	0.0524	0.0736
348	TRUE	Empty	DNA mismatch repair protein Msh6 OS=Homo sapiens GN=MSH6 PE=1 SV=2	P52701		153 kDa		unknown	0	2	1	1	0	2			0	0.0169	0.00809	0.00809	0	0.0169
349	TRUE	Empty	Adenylate kinase 2, mitochondrial OS=Homo sapiens GN=AK2 PE=1 SV=2	P54819		26 kDa		unknown	0	1	3	0	1	4			0	0.105	0.251	0	0.046	0.318
350	TRUE	Empty	Src substrate cortactin OS=Homo sapiens GN=CTTN PE=1 SV=2	Q14247		62 kDa		unknown	0	2	4	0	1	0			0	0.0473	0.0855	0	0.0236	0
351	TRUE	Empty	26S proteasome non-ATPase regulatory subunit 5 OS=Homo sapiens GN=PSMD5 PE=1 SV=3	Q16401		56 kDa		unknown	0	0	2	0	2	6			0	0	0.0694	0	0.0417	0.169
352	TRUE	Empty	Nuclear pore complex protein Nup133 OS=Homo sapiens GN=NUP133 PE=1 SV=2	Q8WUM0		129 kDa		unknown	2	1	0	4	1	1			0.0277	0.0138	0	0.0493	0.0138	0.0138
353	TRUE	Empty	Protein quaking OS=Homo sapiens GN=QKI PE=1 SV=1	Q96PU8		38 kDa		unknown	0	1	1	0	2	4			0	0.0499	0.0499	0	0.12	0.167
354	TRUE	Empty	3-hydroxyacyl-CoA dehydrogenase type-2 OS=Homo sapiens GN=HSD17B10 PE=1 SV=3	Q99714		27 kDa		unknown	0	0	0	0	0	7			0	0	0	0	0	0.406
355	TRUE	Empty	Leucine-rich repeat-containing protein 59 OS=Homo sapiens GN=LRRC59 PE=1 SV=1	Q96AG4		35 kDa		unknown	0	2	0	0	3	4			0	0.0879	0	0	0.0879	0.179
356	TRUE	Empty	Lysine--tRNA ligase OS=Homo sapiens GN=KARS PE=1 SV=3	Q15046		68 kDa		unknown	0	1	0	0	1	1			0	0.0151	0	0	0.0184	0.0235
357	TRUE	Empty	Cluster of F-actin-capping protein subunit alpha-1 OS=Homo sapiens GN=CAPZA1 PE=1 SV=3 (P52907)	P52907 [2]		33 kDa	TRUE	unknown	3	1	1	4	0	1			0.0979	0.035	0.035	0.15	0	0.035
357.1	TRUE	Empty	F-actin-capping protein subunit alpha-1 OS=Homo sapiens GN=CAPZA1 PE=1 SV=3	P52907		33 kDa	TRUE	unknown	2	1	1	3	0	1			0.0979	0.035	0.035	0.15	0	0.035
357.2	TRUE	Empty	F-actin-capping protein subunit alpha-2 OS=Homo sapiens GN=CAPZA2 PE=1 SV=3	P47755		33 kDa	TRUE	unknown	2	1	1	2	0	1			0.0979	0.035	0.035	0.0979	0	0.035
358	TRUE	Empty	Cluster of Enoyl-CoA delta isomerase 2, mitochondrial OS=Homo sapiens GN=ECI2 PE=1 SV=1 (A0A0C4DGA2)	A0A0C4DGA2 [3]		40 kDa	TRUE	unknown	0	2	0	0	1	2			0	0.132	0	0	0.0773	0.2
358.1	TRUE	Empty	Enoyl-CoA delta isomerase 2, mitochondrial OS=Homo sapiens GN=ECI2 PE=1 SV=1	A0A0C4DGA2 (+1)		40 kDa	TRUE	unknown	0	2	0	0	1	2			0	0.0797	0	0	0.0467	0.121
358.2	TRUE	Empty	Enoyl-CoA delta isomerase 2, mitochondrial (Fragment) OS=Homo sapiens GN=ECI2 PE=1 SV=1	C9JB63		24 kDa	TRUE	unknown	0	2	0	0	1	2			0	0.132	0	0	0.0773	0.2
359	TRUE	Empty	Cluster of Septin-9 OS=Homo sapiens GN=SEPT9 PE=1 SV=2 (Q9UHD8)	Q9UHD8 [2]		65 kDa	TRUE	unknown	0	2	0	0	1	2			0	0.0427	0	0	0.429	0.0427
359.1	TRUE	Empty	Septin-9 OS=Homo sapiens GN=SEPT9 PE=1 SV=2	Q9UHD8		65 kDa	TRUE	unknown	0	2	0	0	1	2			0	0.0427	0	0	0.0256	0.0427
359.2	TRUE	Empty	Septin-9 (Fragment) OS=Homo sapiens GN=SEPT9 PE=1 SV=1	K7ERG1		4 kDa	TRUE	unknown	0	0	0	0	1	0			0	0	0	0	0.429	0
360	TRUE	Empty	26S protease regulatory subunit 10B OS=Homo sapiens GN=PSMC6 PE=1 SV=1	A0A087X2I1		46 kDa		unknown	0	3	2	0	3	4			0	0.112	0.072	0	0.112	0.139
361	TRUE	Empty	26S proteasome non-ATPase regulatory subunit 11 OS=Homo sapiens GN=PSMD11 PE=1 SV=3	O00231		47 kDa		unknown	0	3	1	0	0	3			0	0.0924	0.0261	0	0	0.0829
362	TRUE	Empty	Charged multivesicular body protein 2a OS=Homo sapiens GN=CHMP2A PE=1 SV=1	O43633		25 kDa		unknown	0	4	0	0	4	1			0	0.126	0	0	0.126	0.0856
363	TRUE	Empty	Catenin alpha-1 OS=Homo sapiens GN=CTNNA1 PE=1 SV=1	P35221		100 kDa		unknown	0	3	0	0	2	0			0	0.0806	0	0	0.0519	0
364	TRUE	Empty	Protein ERGIC-53 OS=Homo sapiens GN=LMAN1 PE=1 SV=2	P49257		58 kDa		unknown	0	0	1	0	0	3			0	0	0.0235	0	0	0.127
365	TRUE	Empty	DnaJ homolog subfamily C member 3 OS=Homo sapiens GN=DNAJC3 PE=1 SV=1	Q13217		58 kDa		unknown	0	1	0	0	3	3			0	0.0417	0	0	0.121	0.121
366	TRUE	Empty	Septin-2 OS=Homo sapiens GN=SEPT2 PE=1 SV=1	Q15019		41 kDa		unknown	0	4	0	0	3	0			0	0.147	0	0	0.108	0
367	TRUE	Empty	Endophilin-A2 OS=Homo sapiens GN=SH3GL1 PE=1 SV=1	Q99961		41 kDa		unknown	0	2	2	0	0	2			0	0.0815	0.0652	0	0	0.0815
368	TRUE	Empty	Tropomodulin-3 OS=Homo sapiens GN=TMOD3 PE=1 SV=1	Q9NYL9		40 kDa	TRUE	unknown	0	0	1	5	0	0			0	0	0.0312	0.179	0	0
369	TRUE	Empty	Signal recognition particle subunit SRP68 OS=Homo sapiens GN=SRP68 PE=1 SV=2	Q9UHB9		71 kDa		unknown	0	1	1	0	2	2			0	0.0319	0.0319	0	0.0558	0.0702
370	TRUE	Empty	28S ribosomal protein S22, mitochondrial OS=Homo sapiens GN=MRPS22 PE=1 SV=1	G5E9V5 (+2)		41 kDa		unknown	0	0	2	0	2	4			0	0	0.0418	0	0.0557	0.136
371	TRUE	Empty	Mitochondrial import inner membrane translocase subunit TIM44 OS=Homo sapiens GN=TIMM44 PE=1 SV=2	O43615		51 kDa		unknown	0	1	1	1	0	3			0	0.0265	0.0265	0.0265	0	0.0819
372	TRUE	Empty	T-complex protein 1 subunit alpha OS=Homo sapiens GN=TCP1 PE=1 SV=1	P17987		60 kDa		unknown	0	1	2	0	1	2			0	0.0414	0.113	0	0.0414	0.0683
373	TRUE	Empty	Atlastin-3 OS=Homo sapiens GN=ATL3 PE=1 SV=1	Q6DD88		61 kDa		unknown	0	0	1	0	0	2			0	0	0.0351	0	0	0.0739
374	TRUE	Empty	Sideroflexin-1 OS=Homo sapiens GN=SFXN1 PE=1 SV=4	Q9H9B4		36 kDa		unknown	0	2	3	3	0	2			0	0.146	0.118	0.183	0	0.087
375	TRUE	Empty	Cluster of Eukaryotic translation initiation factor 3 subunit G (Fragment) OS=Homo sapiens GN=EIF3G PE=1 SV=1 (K7ER90)	K7ER90 [2]		25 kDa	TRUE	unknown	0	0	1	0	1	3			0	0	0.0617	0	0.0617	0.167
375.1	TRUE	Empty	Eukaryotic translation initiation factor 3 subunit G (Fragment) OS=Homo sapiens GN=EIF3G PE=1 SV=1	K7ER90		25 kDa	TRUE	unknown	0	0	1	0	1	3			0	0	0.0617	0	0.0617	0.167
375.2	TRUE	Empty	Eukaryotic translation initiation factor 3 subunit G OS=Homo sapiens GN=EIF3G PE=1 SV=2	O75821		36 kDa	TRUE	unknown	0	0	1	0	1	2			0	0	0.0437	0	0.0437	0.0844
376	TRUE	Empty	Cluster of Probable ATP-dependent RNA helicase DDX56 OS=Homo sapiens GN=DDX56 PE=1 SV=1 (Q9NY93)	Q9NY93 [2]		62 kDa	TRUE	unknown	0	2	1	0	1	1			0	0.0603	0.0347	0	0.0256	0.0256
376.1	TRUE	Empty	Probable ATP-dependent RNA helicase DDX56 OS=Homo sapiens GN=DDX56 PE=1 SV=1	Q9NY93		62 kDa	TRUE	unknown	0	2	1	0	1	1			0	0.0603	0.0347	0	0.0256	0.0256
376.2	TRUE	Empty	Probable ATP-dependent RNA helicase DDX56 (Fragment) OS=Homo sapiens GN=DDX56 PE=1 SV=1	H7C3E9		44 kDa	TRUE	unknown	0	1	0	0	0	0			0	0.0354	0	0	0	0
377	TRUE	Empty	Cluster of Aldo-keto reductase family 1 member C1 OS=Homo sapiens GN=AKR1C1 PE=1 SV=1 (A0A0A0MT30)	A0A0A0MT30 [5]		37 kDa	TRUE	unknown	0	0	0	0	1	1			0	0	0	0	0.0248	0.0588
377.1	TRUE	Empty	Aldo-keto reductase family 1 member C1 OS=Homo sapiens GN=AKR1C1 PE=1 SV=1	A0A0A0MT30		37 kDa	TRUE	unknown	0	0	0	0	1	1			0	0	0	0	0.0247	0.0586
377.2	TRUE	Empty	Aldo-keto reductase family 1 member C3 OS=Homo sapiens GN=AKR1C3 PE=1 SV=1	A0A0A0MSS8 (+2)		37 kDa	TRUE	unknown	0	0	0	0	1	1			0	0	0	0	0.0248	0.0588
377.3	TRUE	Empty	Aldo-keto reductase family 1 member C4 OS=Homo sapiens GN=AKR1C4 PE=1 SV=3	P17516		37 kDa	TRUE	unknown	0	0	0	0	1	0			0	0	0	0	0.0248	0
378	TRUE	Empty	Replication factor C subunit 4 (Fragment) OS=Homo sapiens GN=RFC4 PE=1 SV=1	C9J8M3 (+2)		24 kDa		unknown	0	1	3	0	1	2			0	0.0935	0.224	0	0.0935	0.182
379	TRUE	Empty	High mobility group protein B3 (Fragment) OS=Homo sapiens GN=HMGB3 PE=1 SV=1	E7EQU1 (+3)		22 kDa		unknown	0	0	2	0	0	4			0	0	0.0725	0	0	0.181
380	TRUE	Empty	Nucleosome assembly protein 1-like 1 OS=Homo sapiens GN=NAP1L1 PE=1 SV=1	F5H4R6 (+5)		45 kDa	TRUE	unknown	0	3	2	0	3	4			0	0.0992	0.0783	0	0.104	0.133
381	TRUE	Empty	Ubiquitin-associated protein 2-like OS=Homo sapiens GN=UBAP2L PE=1 SV=2	F8W726 (+1)		114 kDa		unknown	0	2	3	0	1	4			0	0.0222	0.0417	0	0.00834	0.0528
382	TRUE	Empty	40S ribosomal protein S2 (Fragment) OS=Homo sapiens GN=RPS2 PE=1 SV=1	H0YEN5 (+1)		21 kDa		unknown	2	2	0	4	0	0			0.118	0.118	0	0.185	0	0
383	TRUE	Empty	Putative ATP-dependent RNA helicase DHX30 OS=Homo sapiens GN=DHX30 PE=1 SV=1	H7BXY3 (+1)		131 kDa		unknown	0	5	0	0	0	0			0	0.0643	0	0	0	0
384	TRUE	Empty	DNA topoisomerase 2-alpha OS=Homo sapiens GN=TOP2A PE=1 SV=3	P11388		174 kDa	TRUE	unknown	0	4	0	0	3	1			0	0.0314	0	0	0.0235	0.00784
385	TRUE	Empty	Carnitine O-palmitoyltransferase 2, mitochondrial OS=Homo sapiens GN=CPT2 PE=1 SV=2	P23786		74 kDa		unknown	0	0	0	0	0	5			0	0	0	0	0	0.106
386	TRUE	Empty	26S protease regulatory subunit 7 OS=Homo sapiens GN=PSMC2 PE=1 SV=3	P35998		49 kDa		unknown	0	1	1	0	0	4			0	0.0323	0.0323	0	0	0.134
387	TRUE	Empty	26S protease regulatory subunit 6B OS=Homo sapiens GN=PSMC4 PE=1 SV=2	P43686		47 kDa		unknown	0	1	2	0	0	3			0	0.0431	0.0885	0	0	0.122
388	TRUE	Empty	Ran GTPase-activating protein 1 OS=Homo sapiens GN=RANGAP1 PE=1 SV=1	P46060		64 kDa		unknown	0	1	1	1	3	2			0	0.0307	0.0204	0.0204	0.0903	0.0426
389	TRUE	Empty	Procollagen-lysine,2-oxoglutarate 5-dioxygenase 1 OS=Homo sapiens GN=PLOD1 PE=1 SV=2	Q02809		84 kDa		unknown	0	1	2	1	2	4			0	0.0179	0.0468	0.0151	0.0344	0.0839
390	TRUE	Empty	Desmoglein-2 OS=Homo sapiens GN=DSG2 PE=1 SV=2	Q14126		122 kDa		unknown	0	1	0	7	0	0			0	0.0125	0	0.111	0	0
391	TRUE	Empty	cGMP-inhibited 3',5'-cyclic phosphodiesterase A OS=Homo sapiens GN=PDE3A PE=1 SV=3	Q14432		125 kDa		unknown	0	0	1	0	0	3			0	0	0.0131	0	0	0.057
392	TRUE	Empty	Procollagen-lysine,2-oxoglutarate 5-dioxygenase 3 OS=Homo sapiens GN=PLOD3 PE=1 SV=1	O60568		85 kDa		unknown	1	2	0	1	3	0			0.019	0.0298	0	0.019	0.0474	0
393	TRUE	Empty	Signal transducer and activator of transcription OS=Homo sapiens GN=STAT3 PE=1 SV=1	G8JLH9 (+1)		76 kDa		unknown	0	1	1	0	1	2			0	0.0387	0.0387	0	0.0387	0.058
394	TRUE	Empty	Flap endonuclease 1 OS=Homo sapiens GN=FEN1 PE=1 SV=1	P39748		43 kDa		unknown	0	1	1	0	2	1			0	0.0526	0.0289	0	0.0816	0.0289
395	TRUE	Empty	Cluster of Ubiquilin-1 OS=Homo sapiens GN=UBQLN1 PE=1 SV=2 (Q9UMX0)	Q9UMX0 [3]		63 kDa	TRUE	unknown	0	0	2	0	0	4			0	0	0.0526	0	0	0.0781
395.1	TRUE	Empty	Ubiquilin-1 OS=Homo sapiens GN=UBQLN1 PE=1 SV=2	Q9UMX0		63 kDa	TRUE	unknown	0	0	2	0	0	3			0	0	0.0526	0	0	0.0781
395.2	TRUE	Empty	Ubiquilin-2 OS=Homo sapiens GN=UBQLN2 PE=1 SV=2	Q9UHD9		66 kDa	TRUE	unknown	0	0	1	0	0	2			0	0	0.024	0	0	0.0561
395.3	TRUE	Empty	Ubiquilin-1 (Fragment) OS=Homo sapiens GN=UBQLN1 PE=1 SV=1	H0YDS0		16 kDa	TRUE	unknown	0	0	0	0	0	0			0	0	0	0	0	0
396	TRUE	Empty	Sorting nexin-1 OS=Homo sapiens GN=SNX1 PE=1 SV=1	H0YK42 (+1)		36 kDa	TRUE	unknown	0	1	4	0	1	5			0	0.0461	0.181	0	0.0461	0.22
397	TRUE	Empty	U3 small nucleolar ribonucleoprotein protein MPP10 OS=Homo sapiens GN=MPHOSPH10 PE=1 SV=2	O00566		79 kDa		unknown	0	1	0	0	0	3			0	0.047	0	0	0	0.101
398	TRUE	Empty	cAMP-dependent protein kinase type II-alpha regulatory subunit OS=Homo sapiens GN=PRKAR2A PE=1 SV=2	P13861		46 kDa		unknown	0	1	1	0	2	4			0	0.0297	0.0272	0	0.0569	0.129
399	TRUE	Empty	60S ribosomal protein L13 OS=Homo sapiens GN=RPL13 PE=1 SV=4	P26373		24 kDa		unknown	1	0	0	4	0	0			0.0616	0	0	0.18	0	0
400	TRUE	Empty	Niban-like protein 1 OS=Homo sapiens GN=FAM129B PE=1 SV=3	Q96TA1		84 kDa		unknown	0	1	1	0	1	2			0	0.0295	0.0295	0	0.0295	0.0295
401	TRUE	Empty	Nucleolar RNA helicase 2 OS=Homo sapiens GN=DDX21 PE=1 SV=5	Q9NR30		87 kDa	TRUE	unknown	0	1	2	0	1	5			0	0.0281	0.0473	0	0.0281	0.0779
402	TRUE	Empty	Nucleolar protein 58 OS=Homo sapiens GN=NOP58 PE=1 SV=1	Q9Y2X3		60 kDa		unknown	0	4	1	0	1	2			0	0.113	0.0302	0	0.0246	0.0586
403	TRUE	Empty	Eukaryotic translation initiation factor 5B OS=Homo sapiens GN=EIF5B PE=1 SV=1	A0A087WUT6		139 kDa		unknown	0	1	0	0	0	2			0	0.0156	0	0	0	0.0262
404	TRUE	Empty	Aminoacyl tRNA synthase complex-interacting multifunctional protein 1 OS=Homo sapiens GN=AIMP1 PE=1 SV=2	Q12904		34 kDa		unknown	0	0	0	0	0	1			0	0	0	0	0	0.0545
405	TRUE	Empty	Nuclear pore complex protein Nup205 OS=Homo sapiens GN=NUP205 PE=1 SV=3	Q92621		228 kDa		unknown	0	0	0	1	0	0			0	0	0	0.00547	0	0
406	TRUE	Empty	Structural maintenance of chromosomes protein 4 OS=Homo sapiens GN=SMC4 PE=1 SV=2	Q9NTJ3		147 kDa		unknown	0	2	0	0	1	2			0	0.0202	0	0	0.0318	0.0233
407	TRUE	Empty	60S ribosomal protein L21 OS=Homo sapiens GN=RPL21 PE=1 SV=1	G3V1B3 (+2)		10 kDa		unknown	3	0	0	2	0	2			0.299	0	0	0.172	0	0.172
408	TRUE	Empty	Cluster of Importin subunit alpha-7 OS=Homo sapiens GN=KPNA6 PE=1 SV=1 (O60684)	O60684 [2]		60 kDa	TRUE	unknown	0	0	0	0	1	1			0	0	0	0	0.0261	0.0261
408.1	TRUE	Empty	Importin subunit alpha-7 OS=Homo sapiens GN=KPNA6 PE=1 SV=1	O60684		60 kDa	TRUE	unknown	0	0	0	0	1	1			0	0	0	0	0.0261	0.0261
408.2	TRUE	Empty	Importin subunit alpha-5 OS=Homo sapiens GN=KPNA1 PE=1 SV=3	P52294		60 kDa	TRUE	unknown	0	0	0	0	1	0			0	0	0	0	0.026	0
409	TRUE	Empty	CUG triplet repeat, RNA binding protein 1, isoform CRA_c OS=Homo sapiens GN=CELF1 PE=1 SV=1	G5EA30 (+1)		55 kDa		unknown	0	0	1	0	1	4			0	0	0.0253	0	0.0253	0.0584
410	TRUE	Empty	Signal recognition particle subunit SRP72 OS=Homo sapiens GN=SRP72 PE=1 SV=3	O76094		75 kDa		unknown	0	1	0	0	0	3			0	0.0313	0	0	0	0.0775
411	TRUE	Empty	40S ribosomal protein S7 OS=Homo sapiens GN=RPS7 PE=1 SV=1	P62081		22 kDa		unknown	0	0	0	7	0	0			0	0	0	0.33	0	0
412	TRUE	Empty	ATP-binding cassette sub-family F member 2 OS=Homo sapiens GN=ABCF2 PE=1 SV=2	Q9UG63		71 kDa		unknown	0	0	3	0	0	4			0	0	0.0401	0	0	0.077
413	TRUE	Empty	Dystrophin OS=Homo sapiens GN=DMD PE=1 SV=1	A0A075B6G3 (+4)		427 kDa		unknown	0	0	0	0	3	2			0	0	0	0	0.0136	0.0076
414	TRUE	Empty	Carnitine O-palmitoyltransferase 1, liver isoform OS=Homo sapiens GN=CPT1A PE=1 SV=2	P50416		88 kDa		unknown	0	0	1	1	0	3			0	0	0.0181	0.0181	0	0.0517
415	TRUE	Empty	Nuclear pore complex protein Nup160 OS=Homo sapiens GN=NUP160 PE=1 SV=3	Q12769		162 kDa		unknown	0	0	0	3	1	0			0	0	0	0.0299	0.0125	0
416	TRUE	Empty	28S ribosomal protein S31, mitochondrial OS=Homo sapiens GN=MRPS31 PE=1 SV=3	Q92665		45 kDa		unknown	0	0	2	0	2	3			0	0	0.0658	0	0.0582	0.124
417	TRUE	Empty	Zinc finger CCCH-type antiviral protein 1 OS=Homo sapiens GN=ZC3HAV1 PE=1 SV=3	Q7Z2W4		101 kDa		unknown	0	1	1	0	2	2			0	0.02	0.02	0	0.0366	0.0344
418	TRUE	Empty	Glycerol-3-phosphate dehydrogenase, mitochondrial OS=Homo sapiens GN=GPD2 PE=1 SV=3	P43304		81 kDa		unknown	0	2	1	0	3	2			0	0.033	0.0124	0	0.0633	0.033
419	TRUE	Empty	PERQ amino acid-rich with GYF domain-containing protein 2 OS=Homo sapiens GN=GIGYF2 PE=1 SV=1	Q6Y7W6		150 kDa		unknown	0	1	1	0	1	2			0	0.0169	0.0146	0	0.0169	0.0316
420	TRUE	Empty	Importin-9 OS=Homo sapiens GN=IPO9 PE=1 SV=3	Q96P70		116 kDa		unknown	0	1	2	0	0	1			0	0.0269	0.0442	0	0	0.0269
421	TRUE	Empty	Cluster of Peroxidasin homolog OS=Homo sapiens GN=PXDN PE=1 SV=2 (Q92626)	Q92626 [2]		165 kDa	TRUE	unknown	0	3	0	0	0	1			0	0.0284	0	0	0	0.00676
421.1	TRUE	Empty	Peroxidasin homolog OS=Homo sapiens GN=PXDN PE=1 SV=2	Q92626		165 kDa	TRUE	unknown	0	3	0	0	0	1			0	0.0284	0	0	0	0.00676
421.2	TRUE	Empty	Peroxidasin homolog (Fragment) OS=Homo sapiens GN=PXDN PE=1 SV=1	H7C1W1		80 kDa	TRUE	unknown	0	0	0	0	0	0			0	0	0	0	0	0
422	TRUE	Empty	Cluster of Fatty aldehyde dehydrogenase OS=Homo sapiens GN=ALDH3A2 PE=1 SV=1 (J3QRD1)	J3QRD1 [7]		45 kDa	TRUE	unknown	0	0	1	0	0	4			0	0	0.0433	0	0	0.135
422.1	TRUE	Empty	Fatty aldehyde dehydrogenase OS=Homo sapiens GN=ALDH3A2 PE=1 SV=1	J3QRD1 (+1)		45 kDa	TRUE	unknown	0	0	1	0	0	4			0	0	0.0433	0	0	0.135
422.2	TRUE	Empty	Aldehyde dehydrogenase family 3 member B1 OS=Homo sapiens GN=ALDH3B1 PE=1 SV=1	P43353		52 kDa	TRUE	unknown	0	0	0	0	0	1			0	0	0	0	0	0.0256
422.3	TRUE	Empty	Aldehyde dehydrogenase, dimeric NADP-preferring OS=Homo sapiens GN=ALDH3A1 PE=1 SV=1	A8MYB8 (+3)		43 kDa	TRUE	unknown	0	0	0	0	0	0			0	0	0	0	0	0
423	TRUE	Empty	Ribonucleoside-diphosphate reductase subunit M2 OS=Homo sapiens GN=RRM2 PE=1 SV=1	P31350		45 kDa		unknown	0	3	1	0	1	0			0	0.108	0.0463	0	0.0463	0
424	TRUE	Empty	26S proteasome non-ATPase regulatory subunit 7 OS=Homo sapiens GN=PSMD7 PE=1 SV=2	P51665		37 kDa		unknown	0	1	2	0	1	3			0	0.0401	0.0926	0	0.0401	0.167
425	TRUE	Empty	LIM domain only protein 7 OS=Homo sapiens GN=LMO7 PE=1 SV=1	E9PMS6		145 kDa		unknown	0	1	0	0	3	0			0	0.0125	0	0	0.0337	0
426	TRUE	Empty	Ribosome biogenesis protein BOP1 OS=Homo sapiens GN=BOP1 PE=1 SV=2	Q14137		84 kDa		unknown	0	2	0	0	0	1			0	0.0483	0	0	0	0.0282
427	TRUE	Empty	60S ribosomal protein L6 OS=Homo sapiens GN=RPL6 PE=1 SV=3	Q02878		33 kDa		unknown	1	0	0	4	0	0			0.0521	0	0	0.153	0	0
428	TRUE	Empty	Apoptosis inhibitor 5 OS=Homo sapiens GN=API5 PE=1 SV=1	G3V1C3 (+1)		58 kDa		unknown	0	2	1	0	2	2			0	0.0667	0.0314	0	0.0667	0.0667
429	TRUE	Empty	WD repeat-containing protein 18 (Fragment) OS=Homo sapiens GN=WDR18 PE=1 SV=1	A0A0A0MQU0 (+3)		47 kDa		unknown	0	1	1	0	1	2			0	0.0396	0.0396	0	0.0396	0.112
430	TRUE	Empty	Cullin-associated NEDD8-dissociated protein 1 OS=Homo sapiens GN=CAND1 PE=1 SV=2	Q86VP6		136 kDa		unknown	0	2	0	0	1	0			0	0.0252	0	0	0.0154	0
431	TRUE	Empty	Caldesmon OS=Homo sapiens GN=CALD1 PE=1 SV=1	E7EX44 (+1)		64 kDa		unknown	0	2	0	0	2	1			0	0.0575	0	0	0.0575	0.0359
432	TRUE	Empty	Double-strand break repair protein MRE11A OS=Homo sapiens GN=MRE11A PE=1 SV=1	F8W7U8 (+1)		81 kDa		unknown	0	1	0	2	2	1			0	0.0184	0	0.0396	0.0509	0.0184
433	TRUE	Empty	Metastasis-associated protein MTA2 OS=Homo sapiens GN=MTA2 PE=1 SV=1	O94776		75 kDa		unknown	0	1	2	0	0	1			0	0.015	0.0494	0	0	0.0165
434	TRUE	Empty	Phosphate carrier protein, mitochondrial OS=Homo sapiens GN=SLC25A3 PE=1 SV=2	Q00325		40 kDa	TRUE	unknown	0	1	0	2	0	0			0	0.0331	0	0.0635	0	0
435	TRUE	Empty	Cluster of Ubiquitin-60S ribosomal protein L40 OS=Homo sapiens GN=UBA52 PE=1 SV=2 (P62987)	P62987 [2]		15 kDa	TRUE	unknown	0	2	0	0	2	0			0	0.195	0	0	0.195	0
435.1	TRUE	Empty	Ubiquitin-60S ribosomal protein L40 OS=Homo sapiens GN=UBA52 PE=1 SV=2	P62987		15 kDa	TRUE	unknown	0	2	0	0	2	0			0	0.195	0	0	0.195	0
435.2	TRUE	Empty	Ubiquitin-60S ribosomal protein L40 (Fragment) OS=Homo sapiens GN=UBA52 PE=1 SV=1	M0R2S1		15 kDa	TRUE	unknown	0	0	0	0	0	0			0	0	0	0	0	0
436	TRUE	Empty	Cluster of Gelsolin OS=Homo sapiens GN=GSN PE=1 SV=1 (A0A0A0MS51)	A0A0A0MS51 [4]		83 kDa	TRUE	unknown	1	0	0	3	0	0			0.0334	0	0	0.0655	0	0
436.1	TRUE	Empty	Gelsolin OS=Homo sapiens GN=GSN PE=1 SV=1	A0A0A0MS51 (+2)		83 kDa	TRUE	unknown	1	0	0	3	0	0			0.0334	0	0	0.0655	0	0
436.2	TRUE	Empty	Gelsolin (Fragment) OS=Homo sapiens GN=GSN PE=1 SV=1	Q5T0I1		26 kDa	TRUE	unknown	0	0	0	1	0	0			0	0	0	0.0482	0	0
437	TRUE	Empty	Tumor protein D54 OS=Homo sapiens GN=TPD52L2 PE=1 SV=2	O43399		22 kDa		unknown	0	0	2	0	0	3			0	0	0.214	0	0	0.306
438	TRUE	Empty	Supervillin OS=Homo sapiens GN=SVIL PE=1 SV=2	O95425		248 kDa		unknown	0	0	0	3	1	0			0	0	0	0.0212	0.00587	0
439	TRUE	Empty	Glucose-6-phosphate 1-dehydrogenase OS=Homo sapiens GN=G6PD PE=1 SV=4	P11413		59 kDa		unknown	0	2	1	0	3	3			0	0.0388	0.0175	0	0.0699	0.0583
440	TRUE	Empty	Nicotinamide phosphoribosyltransferase OS=Homo sapiens GN=NAMPT PE=1 SV=1	P43490		56 kDa		unknown	0	1	1	0	1	3			0	0.0591	0.0591	0	0.0591	0.12
441	TRUE	Empty	Small nuclear ribonucleoprotein Sm D1 OS=Homo sapiens GN=SNRPD1 PE=1 SV=1	P62314		13 kDa		unknown	0	1	1	3	0	0			0	0.168	0.168	0.277	0	0
442	TRUE	Empty	Kinesin light chain 2 OS=Homo sapiens GN=KLC2 PE=1 SV=1	Q9H0B6		69 kDa	TRUE	unknown	0	1	2	0	1	4			0	0.0225	0.0225	0	0.0466	0.09
443	TRUE	Empty	Pre-mRNA-splicing factor RBM22 OS=Homo sapiens GN=RBM22 PE=1 SV=1	Q9NW64		47 kDa		unknown	0	1	0	0	2	3			0	0.0238	0	0	0.0714	0.11
444	TRUE	Empty	FACT complex subunit SSRP1 OS=Homo sapiens GN=SSRP1 PE=1 SV=1	Q08945		81 kDa		unknown	0	3	0	0	2	2			0	0.0649	0	0	0.0494	0.0494
445	TRUE	Empty	2',5'-phosphodiesterase 12 OS=Homo sapiens GN=PDE12 PE=1 SV=1	F6T1Q0 (+1)		52 kDa		unknown	0	1	0	0	3	0			0	0.0445	0	0	0.0742	0
446	TRUE	Empty	Staphylococcal nuclease domain-containing protein 1 OS=Homo sapiens GN=SND1 PE=1 SV=1	Q7KZF4		102 kDa		unknown	0	2	0	1	0	1			0	0.0352	0	0.0143	0	0.0143
447	TRUE	Empty	Probable RNA-binding protein 19 OS=Homo sapiens GN=RBM19 PE=1 SV=3	Q9Y4C8		107 kDa		unknown	0	1	1	0	3	2			0	0.0104	0.0135	0	0.0323	0.024
448	TRUE	Empty	60S ribosomal protein L24 OS=Homo sapiens GN=RPL24 PE=1 SV=1	C9JNW5		18 kDa		unknown	1	1	1	2	0	1			0.0867	0.0867	0.0867	0.14	0	0.0867
449	TRUE	Empty	Telomere-associated protein RIF1 OS=Homo sapiens GN=RIF1 PE=1 SV=2	Q5UIP0		274 kDa		unknown	0	1	1	0	2	1			0	0.00688	0.00688	0	0.015	0.00688
450	TRUE	Empty	Transcriptional repressor p66-beta OS=Homo sapiens GN=GATAD2B PE=1 SV=1	Q8WXI9		65 kDa		unknown	0	0	1	1	1	2			0	0	0.027	0.027	0.027	0.0641
451	TRUE	Empty	Cluster of SWI/SNF-related matrix-associated actin-dependent regulator of chromatin subfamily E member 1 OS=Homo sapiens GN=SMARCE1 PE=1 SV=1 (B4DGM3)	B4DGM3 [5]		45 kDa	TRUE	unknown	0	1	2	0	1	3			0	0.0331	0.0738	0	0.0331	0.172
451.1	TRUE	Empty	SWI/SNF-related matrix-associated actin-dependent regulator of chromatin subfamily E member 1 OS=Homo sapiens GN=SMARCE1 PE=1 SV=1	B4DGM3 (+2)		45 kDa	TRUE	unknown	0	1	2	0	1	3			0	0.0331	0.0738	0	0.0331	0.107
451.2	TRUE	Empty	SWI/SNF-related matrix-associated actin-dependent regulator of chromatin subfamily E member 1 (Fragment) OS=Homo sapiens GN=SMARCE1 PE=1 SV=1	H7C048 (+1)		18 kDa	TRUE	unknown	0	0	0	0	0	2			0	0	0	0	0	0.172
452	TRUE	Empty	Cluster of Putative protein FAM10A4 OS=Homo sapiens GN=ST13P4 PE=5 SV=1 (Q8IZP2)	Q8IZP2 [2]		27 kDa	TRUE	unknown	0	2	1	0	0	2			0	0.112	0.0583	0	0	0.1
452.1	TRUE	Empty	Putative protein FAM10A4 OS=Homo sapiens GN=ST13P4 PE=5 SV=1	Q8IZP2		27 kDa	TRUE	unknown	0	2	1	0	0	2			0	0.112	0.0583	0	0	0.1
452.2	TRUE	Empty	Putative protein FAM10A5 OS=Homo sapiens GN=ST13P5 PE=5 SV=1	Q8NFI4		41 kDa	TRUE	unknown	0	1	0	0	0	0			0	0.0352	0	0	0	0
453	TRUE	Empty	Dynactin subunit 2 OS=Homo sapiens GN=DCTN2 PE=1 SV=1	F8W1I6 (+1)		34 kDa		unknown	0	0	1	0	0	4			0	0	0.0603	0	0	0.2
454	TRUE	Empty	26S proteasome non-ATPase regulatory subunit 12 OS=Homo sapiens GN=PSMD12 PE=1 SV=3	O00232		53 kDa		unknown	0	0	0	0	1	2			0	0	0	0	0.0504	0.0526
455	TRUE	Empty	60S ribosomal protein L27 OS=Homo sapiens GN=RPL27 PE=1 SV=2	P61353		16 kDa		unknown	0	1	0	3	0	0			0	0.0662	0	0.243	0	0
456	TRUE	Empty	40S ribosomal protein S8 OS=Homo sapiens GN=RPS8 PE=1 SV=2	P62241 (+1)		24 kDa		unknown	2	0	0	3	0	0			0.135	0	0	0.188	0	0
457	TRUE	Empty	28S ribosomal protein S9, mitochondrial OS=Homo sapiens GN=MRPS9 PE=1 SV=2	P82933		46 kDa		unknown	0	1	1	0	1	2			0	0.0328	0.0328	0	0.0328	0.0606
458	TRUE	Empty	Transportin-1 OS=Homo sapiens GN=TNPO1 PE=1 SV=2	Q92973		102 kDa		unknown	0	1	0	0	0	2			0	0.0111	0	0	0	0.0256
459	TRUE	Empty	Synaptic vesicle membrane protein VAT-1 homolog OS=Homo sapiens GN=VAT1 PE=1 SV=2	Q99536		42 kDa		unknown	0	0	1	0	0	3			0	0	0.0483	0	0	0.0763
460	TRUE	Empty	Prostaglandin E synthase 2 OS=Homo sapiens GN=PTGES2 PE=1 SV=1	Q9H7Z7		42 kDa		unknown	0	3	0	0	3	0			0	0.135	0	0	0.159	0
461	TRUE	Empty	60S ribosomal protein L18 (Fragment) OS=Homo sapiens GN=RPL18 PE=1 SV=1	J3QQ67 (+1)		22 kDa		unknown	2	0	0	3	0	0			0.137	0	0	0.211	0	0
462	TRUE	Empty	Palmitoyl-protein thioesterase 1 OS=Homo sapiens GN=PPT1 PE=1 SV=1	P50897		34 kDa		unknown	0	1	3	0	1	2			0	0.0556	0.163	0	0.0556	0.114
463	TRUE	Empty	Aminoacyl tRNA synthase complex-interacting multifunctional protein 2 OS=Homo sapiens GN=AIMP2 PE=1 SV=2	Q13155		35 kDa		unknown	0	0	0	1	0	1			0	0	0	0.0281	0	0.0781
464	TRUE	Empty	Eukaryotic translation initiation factor 6 OS=Homo sapiens GN=EIF6 PE=1 SV=1	P56537		27 kDa		unknown	0	0	1	0	0	3			0	0	0.0735	0	0	0.171
465	TRUE	Empty	PC4 and SFRS1-interacting protein OS=Homo sapiens GN=PSIP1 PE=1 SV=1	O75475		60 kDa		unknown	0	1	0	0	1	2			0	0.0321	0	0	0.0321	0.0623
466	TRUE	Empty	Coatomer subunit beta' OS=Homo sapiens GN=COPB2 PE=1 SV=2	P35606		102 kDa		unknown	0	1	0	0	1	2			0	0.021	0	0	0.021	0.0353
467	TRUE	Empty	Sterol-4-alpha-carboxylate 3-dehydrogenase, decarboxylating OS=Homo sapiens GN=NSDHL PE=1 SV=2	Q15738		42 kDa		unknown	0	1	1	0	2	1			0	0.0509	0.0509	0	0.115	0.0509
468	TRUE	Empty	La-related protein 4 OS=Homo sapiens GN=LARP4 PE=1 SV=3	Q71RC2		81 kDa		unknown	0	1	0	0	1	1			0	0.018	0	0	0.018	0.018
469	TRUE	Empty	Splicing factor 1 OS=Homo sapiens GN=SF1 PE=1 SV=4	Q15637		68 kDa	TRUE	unknown	0	0	2	0	0	2			0	0	0.0657	0	0	0.0657
470	TRUE	Empty	Heterochromatin protein 1-binding protein 3 OS=Homo sapiens GN=HP1BP3 PE=1 SV=1	Q5SSJ5		61 kDa		unknown	0	1	1	0	1	2			0	0.0199	0.0199	0	0.0199	0.0398
471	TRUE	Empty	26S proteasome non-ATPase regulatory subunit 1 OS=Homo sapiens GN=PSMD1 PE=1 SV=1	A0A087WW66 (+1)		106 kDa		unknown	0	2	0	0	1	1			0	0.0399	0	0	0.0273	0.0126
472	TRUE	Empty	Fructose-bisphosphate aldolase (Fragment) OS=Homo sapiens GN=ALDOA PE=1 SV=1	H3BPS8		30 kDa		unknown	0	1	1	0	0	2			0	0.0504	0.0504	0	0	0.122
473	TRUE	Empty	Histone acetyltransferase type B catalytic subunit OS=Homo sapiens GN=HAT1 PE=1 SV=1	O14929		50 kDa		unknown	0	1	0	0	1	2			0	0.043	0	0	0.043	0.074
474	TRUE	Empty	Translational activator GCN1 OS=Homo sapiens GN=GCN1L1 PE=1 SV=6	Q92616		293 kDa		unknown	0	2	0	0	0	0			0	0.0127	0	0	0	0
475	TRUE	Empty	26S protease regulatory subunit 8 OS=Homo sapiens GN=PSMC5 PE=1 SV=1	P62195		46 kDa		unknown	0	0	0	1	2	1			0	0	0	0.0296	0.0837	0.0468
476	TRUE	Empty	S-adenosylmethionine synthase isoform type-2 OS=Homo sapiens GN=MAT2A PE=1 SV=1	P31153		44 kDa		unknown	0	1	1	0	1	2			0	0.038	0.038	0	0.038	0.0658
477	TRUE	Empty	Chromosome alignment-maintaining phosphoprotein 1 OS=Homo sapiens GN=CHAMP1 PE=1 SV=2	Q96JM3		89 kDa		unknown	0	2	0	0	0	0			0	0.0333	0	0	0	0
478	TRUE	Empty	Cluster of Replication factor C subunit 2 OS=Homo sapiens GN=RFC2 PE=1 SV=3 (P35250)	P35250 [2]		39 kDa	TRUE	unknown	0	1	2	0	1	0			0	0.048	0.0791	0	0.048	0
478.1	TRUE	Empty	Replication factor C subunit 2 OS=Homo sapiens GN=RFC2 PE=1 SV=3	P35250		39 kDa	TRUE	unknown	0	1	2	0	1	0			0	0.048	0.0791	0	0.048	0
478.2	TRUE	Empty	Replication factor C subunit 2 (Fragment) OS=Homo sapiens GN=RFC2 PE=1 SV=1	H7C5P4		23 kDa	TRUE	unknown	0	0	0	0	0	0			0	0	0	0	0	0
479	TRUE	Empty	Cluster of Serine/threonine-protein phosphatase OS=Homo sapiens GN=PPP1CC PE=1 SV=1 (F8VYE8)	F8VYE8 [4]		35 kDa	TRUE	unknown	0	3	0	0	2	1			0	0.138	0	0	0.0921	0.0461
479.1	TRUE	Empty	Serine/threonine-protein phosphatase OS=Homo sapiens GN=PPP1CC PE=1 SV=1	F8VYE8 (+1)		35 kDa	TRUE	unknown	0	3	0	0	2	1			0	0.138	0	0	0.0921	0.0461
479.2	TRUE	Empty	Serine/threonine-protein phosphatase PP1-alpha catalytic subunit (Fragment) OS=Homo sapiens GN=PPP1CA PE=1 SV=5	F5H037 (+1)		19 kDa	TRUE	unknown	0	1	0	0	0	0			0	0.0944	0	0	0	0
480	TRUE	Empty	Nuclear RNA export factor 1 (Fragment) OS=Homo sapiens GN=NXF1 PE=1 SV=1	E9PIN3 (+1)		68 kDa		unknown	0	1	0	0	4	1			0	0.0199	0	0	0.116	0.0166
481	TRUE	Empty	Signal recognition particle 54 kDa protein OS=Homo sapiens GN=SRP54 PE=1 SV=1	G3V4F7 (+1)		49 kDa		unknown	0	0	0	0	0	3			0	0	0	0	0	0.111
482	TRUE	Empty	60S ribosomal protein L9 OS=Homo sapiens GN=RPL9 PE=1 SV=1	P32969		22 kDa		unknown	0	0	0	3	0	1			0	0	0	0.156	0	0.099
483	TRUE	Empty	Electron transfer flavoprotein subunit beta OS=Homo sapiens GN=ETFB PE=1 SV=3	P38117		28 kDa		unknown	0	0	2	0	1	1			0	0	0.102	0	0.0471	0.0471
484	TRUE	Empty	Transcription factor A, mitochondrial OS=Homo sapiens GN=TFAM PE=1 SV=1	Q00059		29 kDa		unknown	0	0	0	0	0	3			0	0	0	0	0	0.134
485	TRUE	Empty	Histone-binding protein RBBP7 OS=Homo sapiens GN=RBBP7 PE=1 SV=1	Q16576		48 kDa	TRUE	unknown	0	1	0	0	1	2			0	0.0729	0	0	0.0729	0.129
486	TRUE	Empty	Polymerase I and transcript release factor OS=Homo sapiens GN=PTRF PE=1 SV=1	Q6NZI2		43 kDa		unknown	0	0	1	0	0	4			0	0	0.0462	0	0	0.162
487	TRUE	Empty	LIM domain and actin-binding protein 1 OS=Homo sapiens GN=LIMA1 PE=1 SV=1	Q9UHB6		85 kDa		unknown	0	0	0	3	0	0			0	0	0	0.0725	0	0
488	TRUE	Empty	Endoplasmic reticulum resident protein 29 OS=Homo sapiens GN=ERP29 PE=1 SV=4	P30040		29 kDa	TRUE	unknown	0	2	1	0	2	2			0	0.0958	0.0383	0	0.0958	0.0958
489	TRUE	Empty	Hydroxysteroid dehydrogenase-like protein 2 OS=Homo sapiens GN=HSDL2 PE=1 SV=1	Q6YN16		45 kDa		unknown	0	1	1	0	2	1			0	0.0431	0.0431	0	0.0885	0.0431
490	TRUE	Empty	Cytoplasmic dynein 1 light intermediate chain 1 OS=Homo sapiens GN=DYNC1LI1 PE=1 SV=3	Q9Y6G9		57 kDa		unknown	0	0	2	0	1	2			0	0	0.0554	0	0.0229	0.0688
491	TRUE	Empty	rRNA 2'-O-methyltransferase fibrillarin OS=Homo sapiens GN=FBL PE=1 SV=2	P22087		34 kDa		unknown	0	1	0	0	0	2			0	0.0592	0	0	0	0.103
492	TRUE	Empty	Myb-binding protein 1A OS=Homo sapiens GN=MYBBP1A PE=1 SV=2	Q9BQG0		149 kDa		unknown	0	0	0	0	0	2			0	0	0	0	0	0.0233
493	TRUE	Empty	60S ribosomal protein L14 OS=Homo sapiens GN=RPL14 PE=1 SV=4	P50914		23 kDa		unknown	1	0	0	1	0	0			0.0558	0	0	0.0558	0	0
494	TRUE	Empty	Transcription elongation regulator 1 OS=Homo sapiens GN=TCERG1 PE=1 SV=2	O14776		124 kDa		unknown	0	1	1	0	0	2			0	0.0109	0.0109	0	0	0.0191
495	TRUE	Empty	Galectin-3 OS=Homo sapiens GN=LGALS3 PE=1 SV=5	P17931		26 kDa		unknown	0	2	2	0	2	1			0	0.044	0.104	0	0.044	0.044
496	TRUE	Empty	Splicing factor U2AF 35 kDa subunit OS=Homo sapiens GN=U2AF1 PE=1 SV=3	Q01081		28 kDa		unknown	0	1	1	0	1	1			0	0.075	0.075	0	0.075	0.075
497	TRUE	Empty	Transcriptional repressor p66-alpha OS=Homo sapiens GN=GATAD2A PE=1 SV=1	Q86YP4		68 kDa		unknown	0	0	0	0	1	2			0	0	0	0	0.0205	0.0569
498	TRUE	Empty	Reticulon-4 OS=Homo sapiens GN=RTN4 PE=1 SV=2	Q9NQC3		130 kDa		unknown	0	2	1	0	0	1			0	0.0394	0.0285	0	0	0.0285
499	TRUE	Empty	Cluster of Nucleosome assembly protein 1-like 4 OS=Homo sapiens GN=NAP1L4 PE=1 SV=1 (Q99733)	Q99733 [2]		43 kDa	TRUE	unknown	0	1	1	0	1	5			0	0.0267	0.0519	0	0.0267	0.162
499.1	TRUE	Empty	Nucleosome assembly protein 1-like 4 OS=Homo sapiens GN=NAP1L4 PE=1 SV=1	Q99733		43 kDa	TRUE	unknown	0	1	1	0	1	5			0	0.0267	0.0213	0	0.0267	0.141
499.2	TRUE	Empty	Nucleosome assembly protein 1-like 4 (Fragment) OS=Homo sapiens GN=NAP1L4 PE=1 SV=2	E9PP22		17 kDa	TRUE	unknown	0	0	1	0	0	3			0	0	0.0519	0	0	0.162
500	TRUE	Empty	Cluster of Protein NipSnap homolog 2 OS=Homo sapiens GN=GBAS PE=1 SV=1 (O75323)	O75323 [2]		34 kDa	TRUE	unknown	0	0	1	0	0	0			0	0	0.262	0	0	0
500.1	TRUE	Empty	Protein NipSnap homolog 2 OS=Homo sapiens GN=GBAS PE=1 SV=1	O75323		34 kDa	TRUE	unknown	0	0	1	0	0	0			0	0	0.0594	0	0	0
500.2	TRUE	Empty	Protein NipSnap homolog 2 (Fragment) OS=Homo sapiens GN=GBAS PE=1 SV=1	C9J7B1		8 kDa	TRUE	unknown	0	0	1	0	0	0			0	0	0.262	0	0	0
501	TRUE	Empty	Monofunctional C1-tetrahydrofolate synthase, mitochondrial OS=Homo sapiens GN=MTHFD1L PE=1 SV=1	A0A087WVM4 (+2)		99 kDa		unknown	0	4	0	0	0	0			0	0.0723	0	0	0	0
502	TRUE	Empty	Cleavage stimulation factor subunit 2 OS=Homo sapiens GN=CSTF2 PE=1 SV=1	E7EWR4 (+1)		63 kDa		unknown	0	1	1	0	0	2			0	0.0235	0.0503	0	0	0.0687
503	TRUE	Empty	Actin-related protein 3 OS=Homo sapiens GN=ACTR3 PE=1 SV=3	P61158		47 kDa		unknown	1	0	0	1	0	0			0.0526	0	0	0.0526	0	0
504	TRUE	Empty	Heat shock 70 kDa protein 14 OS=Homo sapiens GN=HSPA14 PE=1 SV=1	Q0VDF9		55 kDa		unknown	0	3	0	0	0	2			0	0.128	0	0	0	0.0511
505	TRUE	Empty	Succinyl-CoA ligase [GDP-forming] subunit beta, mitochondrial OS=Homo sapiens GN=SUCLG2 PE=1 SV=2	Q96I99		47 kDa		unknown	0	3	0	0	2	0			0	0.104	0	0	0.0694	0
506	TRUE	Empty	DDB1- and CUL4-associated factor 13 OS=Homo sapiens GN=DCAF13 PE=1 SV=1	A0A087WT20 (+1)		68 kDa		unknown	0	2	0	0	1	1			0	0.0402	0	0	0.0168	0.0235
507	TRUE	Empty	ADP-ribosylation factor GTPase-activating protein 1 (Fragment) OS=Homo sapiens GN=ARFGAP1 PE=1 SV=2	E5RHT6 (+2)		27 kDa		unknown	0	0	2	0	0	3			0	0	0.102	0	0	0.213
508	TRUE	Empty	Cleavage and polyadenylation specificity factor subunit 5 OS=Homo sapiens GN=NUDT21 PE=1 SV=1	O43809		26 kDa		unknown	0	0	0	0	0	2			0	0	0	0	0	0.145
509	TRUE	Empty	Sorting and assembly machinery component 50 homolog OS=Homo sapiens GN=SAMM50 PE=1 SV=3	Q9Y512		52 kDa		unknown	0	0	1	0	1	1			0	0	0.0448	0	0.0448	0.0448
510	TRUE	Empty	Prolyl 3-hydroxylase 2 OS=Homo sapiens GN=P3H2 PE=1 SV=1	Q8IVL5		81 kDa		unknown	0	0	1	0	0	1			0	0	0.0184	0	0	0.0254
511	TRUE	Empty	Sodium/potassium-transporting ATPase subunit beta-3 OS=Homo sapiens GN=ATP1B3 PE=1 SV=1	P54709		32 kDa		unknown	0	0	2	0	0	2			0	0	0.104	0	0	0.104
512	TRUE	Empty	Inverted formin-2 OS=Homo sapiens GN=INF2 PE=1 SV=2	Q27J81		136 kDa		unknown	0	1	0	0	2	1			0	0.0112	0	0	0.0216	0.0112
513	TRUE	Empty	Developmentally-regulated GTP-binding protein 1 OS=Homo sapiens GN=DRG1 PE=1 SV=1	Q9Y295		41 kDa		unknown	0	2	0	0	1	1			0	0.0708	0	0	0.0381	0.0381
514	TRUE	Empty	Aspartyl/asparaginyl beta-hydroxylase OS=Homo sapiens GN=ASPH PE=1 SV=3	Q12797		86 kDa		unknown	0	1	0	1	2	1			0	0.0237	0	0.0237	0.0396	0.0224
515	TRUE	Empty	Transducin beta-like protein 2 OS=Homo sapiens GN=TBL2 PE=1 SV=1	E9PF19 (+1)		46 kDa		unknown	0	0	1	1	0	1			0	0	0.0316	0.0316	0	0.0316
516	TRUE	Empty	Interferon-induced, double-stranded RNA-activated protein kinase OS=Homo sapiens GN=EIF2AK2 PE=1 SV=2	P19525		62 kDa		unknown	0	1	1	0	2	2			0	0.0218	0.0218	0	0.0363	0.0417
517	TRUE	Empty	DNA damage-binding protein 1 OS=Homo sapiens GN=DDB1 PE=1 SV=1	Q16531		127 kDa		unknown	0	2	0	0	1	1			0	0.0474	0	0	0.0263	0.0263
518	TRUE	Empty	DAZ-associated protein 1 OS=Homo sapiens GN=DAZAP1 PE=1 SV=2	K7EK33 (+3)		43 kDa		unknown	0	1	0	0	1	2			0	0.0394	0	0	0.0394	0.106
519	TRUE	Empty	RNA-binding protein 26 OS=Homo sapiens GN=RBM26 PE=1 SV=1	A0A087X0H9 (+1)		114 kDa	TRUE	unknown	0	2	0	0	0	1			0	0.0278	0	0	0	0.0119
520	TRUE	Empty	Early endosome antigen 1 OS=Homo sapiens GN=EEA1 PE=1 SV=2	Q15075		162 kDa		unknown	0	0	2	0	0	0			0	0	0.0227	0	0	0
521	TRUE	Empty	Cluster of Protein transport protein Sec31A OS=Homo sapiens GN=SEC31A PE=1 SV=1 (H7BXG7)	H7BXG7 [3]		106 kDa	TRUE	unknown	0	0	0	0	1	2			0	0	0	0	0.0134	0.0216
521.1	TRUE	Empty	Protein transport protein Sec31A OS=Homo sapiens GN=SEC31A PE=1 SV=1	H7BXG7		106 kDa	TRUE	unknown	0	0	0	0	1	1			0	0	0	0	0.0134	0.0134
521.2	TRUE	Empty	Protein transport protein Sec31A OS=Homo sapiens GN=SEC31A PE=1 SV=1	D6REX3 (+1)		136 kDa	TRUE	unknown	0	0	0	0	1	2			0	0	0	0	0.0104	0.0216
522	TRUE	Empty	Protein IGKV1-8 OS=Homo sapiens GN=IGKV1-8 PE=4 SV=1	A0A087WWV8 (+1)		26 kDa		unknown	0	0	1	0	0	0			0	0	0.0769	0	0	0
523	TRUE	Empty	Protein LOC102724985 OS=Homo sapiens GN=LOC102724985 PE=1 SV=1	A0A0G2JPZ1 (+2)		85 kDa	TRUE	unknown	0	0	1	0	0	4			0	0	0.0285	0	0	0.119
524	TRUE	Empty	EBNA1 binding protein 2, isoform CRA_d OS=Homo sapiens GN=EBNA1BP2 PE=1 SV=1	H7C2Q8 (+1)		41 kDa		unknown	0	1	0	0	0	3			0	0.0416	0	0	0	0.155
525	TRUE	Empty	Lamin B2, isoform CRA_a OS=Homo sapiens GN=LMNB2 PE=1 SV=1	J9JID7 (+1)		70 kDa	TRUE	unknown	0	1	0	3	3	1			0	0.0161	0	0.0548	0.0548	0.0161
526	TRUE	Empty	Coatomer subunit alpha OS=Homo sapiens GN=COPA PE=1 SV=2	P53621		138 kDa		unknown	0	0	0	3	0	0			0	0	0	0.049	0	0
527	TRUE	Empty	Unconventional myosin-Ie OS=Homo sapiens GN=MYO1E PE=1 SV=2	Q12965		127 kDa		unknown	1	0	0	5	0	0			0.00993	0	0	0.0523	0	0
528	TRUE	Empty	Uncharacterized protein (Fragment) OS=Homo sapiens PE=1 SV=1	H0YHG0		59 kDa		unknown	0	1	2	0	1	2			0	0.0191	0.0363	0	0.0191	0.0554
529	TRUE	Empty	Small proline-rich protein 3 (Fragment) OS=Homo sapiens GN=SPRR3 PE=1 SV=5	B1AN48 (+1)		17 kDa		unknown	3	0	0	0	0	0			0.252	0	0	0	0	0
530	TRUE	Empty	Protein scribble homolog OS=Homo sapiens GN=SCRIB PE=1 SV=1	A0A0G2JMS7 (+3)		165 kDa		unknown	0	0	0	0	2	0			0	0	0	0	0.0342	0
531	TRUE	Empty	40S ribosomal protein S26 OS=Homo sapiens GN=RPS26 PE=1 SV=3	P62854		13 kDa		unknown	1	0	0	1	0	0			0.13	0	0	0.13	0	0
532	TRUE	Empty	Ubiquitin carboxyl-terminal hydrolase isozyme L5 (Fragment) OS=Homo sapiens GN=UCHL5 PE=1 SV=1	H0Y6Y4 (+3)		25 kDa		unknown	0	0	1	0	2	1			0	0	0.0642	0	0.115	0.0642
533	TRUE	Empty	Reticulocalbin-1 OS=Homo sapiens GN=RCN1 PE=1 SV=1	Q15293		39 kDa		unknown	0	1	1	0	2	1			0	0.0483	0.0483	0	0.106	0.0483
534	TRUE	Empty	DNA topoisomerase 2-beta OS=Homo sapiens GN=TOP2B PE=1 SV=3	Q02880		183 kDa	TRUE	unknown	0	2	0	0	2	0			0	0.0154	0	0	0.0154	0
535	TRUE	Empty	Drebrin OS=Homo sapiens GN=DBN1 PE=1 SV=4	Q16643		71 kDa		unknown	0	0	0	2	0	0			0	0	0	0.0601	0	0
536	TRUE	Empty	NADH dehydrogenase [ubiquinone] 1 alpha subcomplex subunit 10, mitochondrial OS=Homo sapiens GN=NDUFA10 PE=1 SV=1	A0A087WXC5 (+2)		41 kDa		unknown	0	0	2	0	1	1			0	0	0.0901	0	0.062	0.062
537	TRUE	Empty	Spermatid perinuclear RNA-binding protein OS=Homo sapiens GN=STRBP PE=1 SV=1	Q96SI9		74 kDa	TRUE	unknown	0	0	0	0	1	1			0	0	0	0	0.0208	0.0179
538	TRUE	Empty	Cluster of UPF0568 protein C14orf166 OS=Homo sapiens GN=C14orf166 PE=1 SV=1 (Q9Y224)	Q9Y224 [2]		28 kDa	TRUE	unknown	0	0	0	0	0	2			0	0	0	0	0	0.184
538.1	TRUE	Empty	UPF0568 protein C14orf166 OS=Homo sapiens GN=C14orf166 PE=1 SV=1	Q9Y224		28 kDa	TRUE	unknown	0	0	0	0	0	2			0	0	0	0	0	0.184
538.2	TRUE	Empty	UPF0568 protein C14orf166 OS=Homo sapiens GN=C14orf166 PE=1 SV=1	G3V4C6		23 kDa	TRUE	unknown	0	0	0	0	0	0			0	0	0	0	0	0
539	TRUE	Empty	Plakophilin-2 OS=Homo sapiens GN=PKP2 PE=1 SV=1	B8QGS9 (+1)		91 kDa		unknown	1	0	0	3	0	0			0.0243	0	0	0.068	0	0
540	TRUE	Empty	60S ribosomal protein L18a OS=Homo sapiens GN=RPL18A PE=1 SV=1	M0R117 (+3)		18 kDa		unknown	0	0	0	1	0	0			0	0	0	0.0779	0	0
541	TRUE	Empty	Non-syndromic hearing impairment protein 5 OS=Homo sapiens GN=DFNA5 PE=1 SV=2	O60443		55 kDa		unknown	0	0	1	0	0	4			0	0	0.0242	0	0	0.119
542	TRUE	Empty	60S ribosomal protein L12 OS=Homo sapiens GN=RPL12 PE=1 SV=1	P30050		18 kDa		unknown	0	0	0	3	0	0			0	0	0	0.242	0	0
543	TRUE	Empty	40S ribosomal protein S9 OS=Homo sapiens GN=RPS9 PE=1 SV=3	P46781		23 kDa		unknown	0	0	0	2	0	0			0	0	0	0.0979	0	0
544	TRUE	Empty	Kinesin light chain 4 OS=Homo sapiens GN=KLC4 PE=1 SV=3	Q9NSK0		69 kDa	TRUE	unknown	0	0	1	0	0	3			0	0	0.0291	0	0	0.0598
545	TRUE	Empty	Ribosome biogenesis protein BRX1 homolog OS=Homo sapiens GN=BRIX1 PE=1 SV=2	Q8TDN6		41 kDa		unknown	0	1	0	0	0	2			0	0.0878	0	0	0	0.125
546	TRUE	Empty	28 kDa heat- and acid-stable phosphoprotein OS=Homo sapiens GN=PDAP1 PE=1 SV=1	Q13442		21 kDa		unknown	0	0	1	0	0	2			0	0	0.0608	0	0	0.149
547	TRUE	Empty	Zinc finger RNA-binding protein OS=Homo sapiens GN=ZFR PE=1 SV=2	Q96KR1		117 kDa		unknown	0	0	0	0	2	1			0	0	0	0	0.0354	0.0205
548	TRUE	Empty	ATP-binding cassette sub-family F member 1 (Fragment) OS=Homo sapiens GN=ABCF1 PE=1 SV=1	H0YGW7 (+1)		68 kDa		unknown	0	2	0	0	1	1			0	0.0487	0	0	0.0168	0.0302
549	TRUE	Empty	Cartilage-associated protein OS=Homo sapiens GN=CRTAP PE=1 SV=1	O75718		47 kDa		unknown	0	0	0	0	0	1			0	0	0	0	0	0.0374
550	TRUE	Empty	Erythrocyte band 7 integral membrane protein OS=Homo sapiens GN=STOM PE=1 SV=3	P27105		32 kDa		unknown	0	2	0	0	0	0			0	0.135	0	0	0	0
551	TRUE	Empty	Uridine-cytidine kinase 2 OS=Homo sapiens GN=UCK2 PE=1 SV=1	Q9BZX2		29 kDa		unknown	0	0	2	0	0	0			0	0	0.149	0	0	0
552	TRUE	Empty	N-acetyltransferase 10 OS=Homo sapiens GN=NAT10 PE=1 SV=2	Q9H0A0		116 kDa		unknown	0	1	0	0	2	1			0	0.0205	0	0	0.0312	0.0205
553	TRUE	Empty	DNA-directed RNA polymerase OS=Homo sapiens GN=POLR2B PE=1 SV=2	C9J4M6		125 kDa		unknown	0	0	0	0	0	2			0	0	0	0	0	0.0328
554	TRUE	Empty	Nucleolar protein 16 OS=Homo sapiens GN=NOP16 PE=1 SV=1	A0A087X2G6 (+3)		27 kDa		unknown	0	1	0	0	0	1			0	0.0759	0	0	0	0.0464
555	TRUE	Empty	Peptidyl-prolyl cis-trans isomerase FKBP3 OS=Homo sapiens GN=FKBP3 PE=1 SV=1	Q00688		25 kDa		unknown	0	0	2	0	0	1			0	0	0.138	0	0	0.0804
556	TRUE	Empty	Succinyl-CoA ligase [ADP/GDP-forming] subunit alpha, mitochondrial OS=Homo sapiens GN=SUCLG1 PE=1 SV=4	P53597		36 kDa		unknown	0	0	0	0	0	1			0	0	0	0	0	0.0434
557	TRUE	Empty	Desmocollin-1 OS=Homo sapiens GN=DSC1 PE=1 SV=2	Q08554		100 kDa		unknown	0	0	2	1	0	0			0	0	0.0358	0.0112	0	0
558	TRUE	Empty	Keratin, type II cytoskeletal 78 OS=Homo sapiens GN=KRT78 PE=2 SV=2	Q8N1N4		57 kDa	TRUE	unknown	2	0	1	0	0	0			0.0423	0	0.0231	0	0	0
559	TRUE	Empty	Long-chain-fatty-acid--CoA ligase 3 OS=Homo sapiens GN=ACSL3 PE=1 SV=3	O95573		80 kDa	TRUE	unknown	0	1	0	2	1	1			0	0.025	0	0.0458	0.025	0.025
560	TRUE	Empty	Peroxiredoxin-1 OS=Homo sapiens GN=PRDX1 PE=1 SV=1	Q06830		22 kDa	TRUE	unknown	0	0	2	0	0	2			0	0	0.116	0	0	0.116
561	TRUE	Empty	Cluster of TBC1 domain family member 15 (Fragment) OS=Homo sapiens GN=TBC1D15 PE=1 SV=1 (C9JA93)	C9JA93 [2]		32 kDa	TRUE	unknown	0	1	1	0	0	3			0	0.0504	0.0719	0	0	0.122
561.1	TRUE	Empty	TBC1 domain family member 15 (Fragment) OS=Homo sapiens GN=TBC1D15 PE=1 SV=1	C9JA93		32 kDa	TRUE	unknown	0	1	1	0	0	2			0	0.0504	0.0719	0	0	0.122
561.2	TRUE	Empty	TBC1 domain family member 15 OS=Homo sapiens GN=TBC1D15 PE=1 SV=2	Q8TC07		79 kDa	TRUE	unknown	0	1	0	0	0	2			0	0.0203	0	0	0	0.0391
562	TRUE	Empty	Dolichol-phosphate mannosyltransferase subunit 1 (Fragment) OS=Homo sapiens GN=DPM1 PE=1 SV=1	H0Y368 (+2)		33 kDa		unknown	0	0	0	4	0	0			0	0	0	0.207	0	0
563	TRUE	Empty	28S ribosomal protein S29, mitochondrial OS=Homo sapiens GN=DAP3 PE=1 SV=1	P51398		46 kDa		unknown	0	0	1	0	0	4			0	0	0.0302	0	0	0.173
564	TRUE	Empty	Tumor protein D52 OS=Homo sapiens GN=TPD52 PE=1 SV=2	P55327		24 kDa		unknown	0	0	0	0	0	3			0	0	0	0	0	0.228
565	TRUE	Empty	40S ribosomal protein S14 OS=Homo sapiens GN=RPS14 PE=1 SV=3	P62263		16 kDa		unknown	0	0	0	1	0	0			0	0	0	0.0861	0	0
566	TRUE	Empty	Protein AATF OS=Homo sapiens GN=AATF PE=1 SV=1	Q9NY61		63 kDa		unknown	0	1	0	0	2	1			0	0.0232	0	0	0.0554	0.0232
567	TRUE	Empty	Thyroid receptor-interacting protein 6 OS=Homo sapiens GN=TRIP6 PE=1 SV=3	Q15654		50 kDa		unknown	0	1	0	0	0	2			0	0.0441	0	0	0	0.0987
568	TRUE	Empty	EH domain-containing protein 4 OS=Homo sapiens GN=EHD4 PE=1 SV=1	A0A087WUA5		61 kDa		unknown	0	2	0	0	1	1			0	0.0481	0	0	0.0278	0.0278
569	TRUE	Empty	Large subunit GTPase 1 homolog OS=Homo sapiens GN=LSG1 PE=1 SV=2	Q9H089		75 kDa		unknown	0	2	0	0	1	1			0	0.0623	0	0	0.0274	0.0167
570	TRUE	Empty	Proteasome activator complex subunit 3 OS=Homo sapiens GN=PSME3 PE=1 SV=1	A0A087WTV2 (+3)		20 kDa		unknown	0	1	0	0	2	1			0	0.0882	0	0	0.176	0.0882
571	TRUE	Empty	Ribonucleoprotein PTB-binding 1 OS=Homo sapiens GN=RAVER1 PE=1 SV=1	A0A087WZ13 (+2)		78 kDa		unknown	0	0	2	0	1	2			0	0	0.0663	0	0.0217	0.0636
572	TRUE	Empty	Protein LYRIC OS=Homo sapiens GN=MTDH PE=1 SV=1	E5RJU9 (+1)		58 kDa		unknown	0	0	0	0	1	2			0	0	0	0	0.0209	0.0665
573	TRUE	Empty	Serum paraoxonase/arylesterase 2 OS=Homo sapiens GN=PON2 PE=1 SV=1	J3QT77 (+1)		38 kDa		unknown	0	0	2	0	0	1			0	0	0.102	0	0	0.0468
574	TRUE	Empty	DnaJ homolog subfamily A member 2 OS=Homo sapiens GN=DNAJA2 PE=1 SV=1	O60884		46 kDa		unknown	0	0	0	0	0	1			0	0	0	0	0	0.0777
575	TRUE	Empty	Protein kinase C iota type OS=Homo sapiens GN=PRKCI PE=1 SV=2	P41743		68 kDa		unknown	0	0	0	0	1	1			0	0	0	0	0.0268	0.0268
576	TRUE	Empty	Probable ATP-dependent RNA helicase DDX47 OS=Homo sapiens GN=DDX47 PE=1 SV=1	Q9H0S4		51 kDa		unknown	0	1	0	0	3	0			0	0.0242	0	0	0.0659	0
577	TRUE	Empty	7SK snRNA methylphosphate capping enzyme OS=Homo sapiens GN=MEPCE PE=1 SV=1	Q7L2J0		74 kDa		unknown	0	0	1	0	0	2			0	0	0.0552	0	0	0.0711
578	TRUE	Empty	Constitutive coactivator of PPAR-gamma-like protein 2 OS=Homo sapiens GN=FAM120C PE=2 SV=3	Q9NX05		121 kDa		unknown	0	0	1	0	0	2			0	0	0.01	0	0	0.0301
579	TRUE	Empty	60S ribosomal protein L31 OS=Homo sapiens GN=RPL31 PE=1 SV=1	B7Z4C8 (+4)		15 kDa		unknown	2	0	0	1	0	1			0.177	0	0	0.0692	0	0.0692
580	TRUE	Empty	60S ribosomal protein L27a OS=Homo sapiens GN=RPL27A PE=1 SV=1	E9PLL6 (+1)		12 kDa		unknown	2	0	0	2	0	0			0.12	0	0	0.222	0	0
581	TRUE	Empty	Vacuolar protein sorting-associated protein 4B OS=Homo sapiens GN=VPS4B PE=1 SV=2	O75351		49 kDa		unknown	0	1	1	0	0	1			0	0.036	0.036	0	0	0.036
582	TRUE	Empty	ATP-dependent RNA helicase DDX19B (Fragment) OS=Homo sapiens GN=DDX19B PE=1 SV=1	H3BMQ5		26 kDa	TRUE	unknown	0	1	1	0	0	1			0	0.0644	0.0644	0	0	0.0644
583	TRUE	Empty	40S ribosomal protein S16 OS=Homo sapiens GN=RPS16 PE=1 SV=2	P62249		16 kDa		unknown	0	0	0	2	0	0			0	0	0	0.13	0	0
584	TRUE	Empty	Pseudouridylate synthase 7 homolog OS=Homo sapiens GN=PUS7 PE=1 SV=2	Q96PZ0		75 kDa		unknown	0	0	0	0	0	4			0	0	0	0	0	0.0832
585	TRUE	Empty	40S ribosomal protein S17-like OS=Homo sapiens GN=RPS17L PE=1 SV=1	P0CW22		16 kDa		unknown	0	0	0	1	0	0			0	0	0	0.0741	0	0
586	TRUE	Empty	Oxysterol-binding protein 1 OS=Homo sapiens GN=OSBP PE=1 SV=1	P22059		89 kDa		unknown	0	0	1	0	0	2			0	0	0.0149	0	0	0.0285
587	TRUE	Empty	Ras-related protein Rab-11B OS=Homo sapiens GN=RAB11B PE=1 SV=4	Q15907		24 kDa		unknown	0	0	0	0	0	3			0	0	0	0	0	0.183
588	TRUE	Empty	Tripeptidyl-peptidase 1 OS=Homo sapiens GN=TPP1 PE=1 SV=1	A0A0C4DGZ9 (+1)		60 kDa		unknown	0	0	0	0	0	2			0	0	0	0	0	0.0737
589	TRUE	Empty	Acyl-coenzyme A thioesterase 9, mitochondrial (Fragment) OS=Homo sapiens GN=ACOT9 PE=1 SV=1	H7C5Q2 (+1)		30 kDa		unknown	0	0	0	0	0	2			0	0	0	0	0	0.0871
590	TRUE	Empty	40S ribosomal protein S24 OS=Homo sapiens GN=RPS24 PE=1 SV=1	A0A087WUS0 (+2)		15 kDa		unknown	0	0	0	2	0	0			0	0	0	0.205	0	0
591	TRUE	Empty	ATP-dependent RNA helicase DDX18 OS=Homo sapiens GN=DDX18 PE=1 SV=2	Q9NVP1		75 kDa		unknown	0	0	0	0	2	0			0	0	0	0	0.0388	0
592	TRUE	Empty	Nucleolar GTP-binding protein 1 OS=Homo sapiens GN=GTPBP4 PE=1 SV=3	Q9BZE4		74 kDa		unknown	0	1	0	0	0	1			0	0.0158	0	0	0	0.0252
593	TRUE	Empty	Nuclear pore complex protein Nup85 OS=Homo sapiens GN=NUP85 PE=1 SV=1	J3QL54		62 kDa		unknown	0	1	0	2	0	0			0	0.0276	0	0.057	0	0
594	TRUE	Empty	Forkhead box protein K1 OS=Homo sapiens GN=FOXK1 PE=1 SV=1	P85037		75 kDa		unknown	0	0	0	0	0	2			0	0	0	0	0	0.0314
595	TRUE	Empty	Serine-threonine kinase receptor-associated protein OS=Homo sapiens GN=STRAP PE=1 SV=1	Q9Y3F4		38 kDa		unknown	0	1	0	0	0	1			0	0.0429	0	0	0	0.0429
596	TRUE	Empty	Translocon-associated protein subunit alpha OS=Homo sapiens GN=SSR1 PE=1 SV=1	C9IZQ1 (+4)		34 kDa		unknown	0	0	1	0	2	1			0	0	0.0268	0	0.0772	0.0268
597	TRUE	Empty	Cornulin OS=Homo sapiens GN=CRNN PE=1 SV=1	Q9UBG3		54 kDa		unknown	2	0	0	0	0	0			0.115	0	0	0	0	0
598	TRUE	Empty	Beta-enolase OS=Homo sapiens GN=ENO3 PE=1 SV=5	P13929		47 kDa	TRUE	unknown	0	0	0	0	0	2			0	0	0	0	0	0.0714
599	TRUE	Empty	Cluster of Uridine 5'-monophosphate synthase OS=Homo sapiens GN=UMPS PE=1 SV=1 (P11172)	P11172 [2]		52 kDa	TRUE	unknown	0	0	0	0	0	2			0	0	0	0	0	0.0771
599.1	TRUE	Empty	Uridine 5'-monophosphate synthase OS=Homo sapiens GN=UMPS PE=1 SV=1	P11172		52 kDa	TRUE	unknown	0	0	0	0	0	2			0	0	0	0	0	0.0771
599.2	TRUE	Empty	Uridine 5'-monophosphate synthase OS=Homo sapiens GN=UMPS PE=1 SV=1	E9PFD2		38 kDa	TRUE	unknown	0	0	0	0	0	0			0	0	0	0	0	0
600	TRUE	Empty	Myosin regulatory light chain 12A OS=Homo sapiens GN=MYL12A PE=1 SV=1	J3QRS3 (+2)		20 kDa		unknown	0	0	0	3	0	0			0	0	0	0.232	0	0
601	TRUE	Empty	Annexin A11 OS=Homo sapiens GN=ANXA11 PE=1 SV=1	P50995		54 kDa		unknown	0	0	1	0	0	1			0	0	0.0218	0	0	0.0218
602	TRUE	Empty	40S ribosomal protein S13 OS=Homo sapiens GN=RPS13 PE=1 SV=2	P62277		17 kDa		unknown	0	0	0	2	0	0			0	0	0	0.166	0	0
603	TRUE	Empty	60S ribosomal protein L17 (Fragment) OS=Homo sapiens GN=RPL17 PE=3 SV=1	A0A087WXM6 (+6)		20 kDa		unknown	0	0	0	0	0	2			0	0	0	0	0	0.148
604	TRUE	Empty	Fragile X mental retardation syndrome-related protein 2 OS=Homo sapiens GN=FXR2 PE=1 SV=2	P51116		74 kDa	TRUE	unknown	0	0	0	0	0	2			0	0	0	0	0	0.0475
605	TRUE	Empty	Desmoglein-1 OS=Homo sapiens GN=DSG1 PE=1 SV=2	Q02413		114 kDa		unknown	0	0	1	0	0	0			0	0	0.0153	0	0	0
606	TRUE	Empty	WD repeat-containing protein 74 OS=Homo sapiens GN=WDR74 PE=1 SV=1	E9PS41		36 kDa		unknown	0	0	0	0	0	2			0	0	0	0	0	0.0915
607	TRUE	Empty	Dihydropyrimidinase-related protein 2 OS=Homo sapiens GN=DPYSL2 PE=1 SV=1	Q16555		62 kDa		unknown	0	2	0	0	1	0			0	0.0664	0	0	0.0472	0
608	TRUE	Empty	Serine/threonine-protein kinase RIO1 OS=Homo sapiens GN=RIOK1 PE=1 SV=2	Q9BRS2		66 kDa		unknown	0	0	0	0	0	2			0	0	0	0	0	0.0599
609	TRUE	Empty	Nuclear pore complex protein Nup88 OS=Homo sapiens GN=NUP88 PE=1 SV=2	Q99567		84 kDa		unknown	0	0	0	2	1	0			0	0	0	0.0391	0.0243	0
610	TRUE	Empty	Protein TFG OS=Homo sapiens GN=TFG PE=1 SV=2	Q92734		43 kDa		unknown	0	0	0	0	0	2			0	0	0	0	0	0.102
611	TRUE	Empty	Unconventional myosin-XIX OS=Homo sapiens GN=MYO19 PE=2 SV=2	Q96H55		109 kDa	TRUE	unknown	0	0	0	2	0	0			0	0	0	0.0299	0	0
612	TRUE	Empty	Phosphatidylinositol transfer protein beta isoform OS=Homo sapiens GN=PITPNB PE=1 SV=1	A0A0A0MSW4 (+2)		32 kDa		unknown	0	2	0	0	0	0			0	0.166	0	0	0	0
613	TRUE	Empty	ATP-dependent 6-phosphofructokinase, liver type OS=Homo sapiens GN=PFKL PE=1 SV=6	P17858		85 kDa	TRUE	unknown	0	0	0	2	3	3			0	0	0	0.0359	0.0551	0.0628
614	TRUE	Empty	Peroxiredoxin-4 OS=Homo sapiens GN=PRDX4 PE=1 SV=1	Q13162		31 kDa	TRUE	unknown	0	0	2	0	0	1			0	0	0.0849	0	0	0.0443
615	TRUE	Empty	Phosphate carrier protein, mitochondrial OS=Homo sapiens GN=SLC25A3 PE=1 SV=1	F8VWQ0		17 kDa	TRUE	unknown	0	0	0	1	0	0			0	0	0	0.0705	0	0
616	TRUE	Empty	Cluster of Ribonuclease inhibitor OS=Homo sapiens GN=RNH1 PE=1 SV=2 (P13489)	P13489 [2]		50 kDa	TRUE	unknown	0	0	1	0	0	1			0	0	0.0794	0	0	0.0794
616.1	TRUE	Empty	Ribonuclease inhibitor OS=Homo sapiens GN=RNH1 PE=1 SV=2	P13489		50 kDa	TRUE	unknown	0	0	1	0	0	1			0	0	0.0325	0	0	0.0325
616.2	TRUE	Empty	Ribonuclease inhibitor (Fragment) OS=Homo sapiens GN=RNH1 PE=1 SV=1	E9PMJ3		20 kDa	TRUE	unknown	0	0	1	0	0	1			0	0	0.0794	0	0	0.0794
617	TRUE	Empty	Sorting nexin 6, isoform CRA_b OS=Homo sapiens GN=SNX6 PE=1 SV=1	A0A0A0MRI2 (+1)		48 kDa		unknown	0	0	0	0	0	2			0	0	0	0	0	0.0766
618	TRUE	Empty	Triosephosphate isomerase OS=Homo sapiens GN=TPI1 PE=1 SV=3	P60174		31 kDa		unknown	0	0	0	0	0	2			0	0	0	0	0	0.0979
619	TRUE	Empty	Pentatricopeptide repeat domain-containing protein 3, mitochondrial OS=Homo sapiens GN=PTCD3 PE=1 SV=3	Q96EY7		79 kDa		unknown	0	0	0	0	0	2			0	0	0	0	0	0.0363
620	TRUE	Empty	60S ribosomal protein L11 OS=Homo sapiens GN=RPL11 PE=1 SV=2	P62913		20 kDa		unknown	0	0	0	2	0	0			0	0	0	0.129	0	0
621	TRUE	Empty	28S ribosomal protein S35, mitochondrial OS=Homo sapiens GN=MRPS35 PE=1 SV=1	P82673		37 kDa		unknown	0	0	0	0	0	2			0	0	0	0	0	0.115
622	TRUE	Empty	Serrate RNA effector molecule homolog OS=Homo sapiens GN=SRRT PE=1 SV=1	Q9BXP5		101 kDa		unknown	0	2	0	0	0	0			0	0.0388	0	0	0	0
623	TRUE	Empty	60S ribosomal protein L36 OS=Homo sapiens GN=RPL36 PE=1 SV=3	Q9Y3U8		12 kDa		unknown	0	0	0	1	0	0			0	0	0	0.124	0	0
624	TRUE	Empty	Charged multivesicular body protein 5 OS=Homo sapiens GN=CHMP5 PE=1 SV=1	Q9NZZ3		25 kDa		unknown	0	0	1	0	0	0			0	0	0.0822	0	0	0
625	TRUE	Empty	60S ribosomal protein L23 (Fragment) OS=Homo sapiens GN=RPL23 PE=1 SV=1	C9JD32 (+2)		10 kDa		unknown	0	0	0	1	0	0			0	0	0	0.11	0	0
626	TRUE	Empty	Condensin complex subunit 1 OS=Homo sapiens GN=NCAPD2 PE=1 SV=3	Q15021		157 kDa		unknown	0	2	0	0	0	1			0	0.0157	0	0	0	0.0136
627	TRUE	Empty	Protein S100-A8 OS=Homo sapiens GN=S100A8 PE=1 SV=1	P05109		11 kDa		unknown	1	0	0	0	0	0			0.118	0	0	0	0	0
628	TRUE	Empty	Serine/arginine-rich-splicing factor 1 OS=Homo sapiens GN=SRSF1 PE=1 SV=1	J3KTL2 (+1)		28 kDa	TRUE	unknown	0	0	0	2	0	0			0	0	0	0.13	0	0
629	TRUE	Empty	40S ribosomal protein S18 OS=Homo sapiens GN=RPS18 PE=1 SV=3	P62269		18 kDa		unknown	0	0	0	1	0	0			0	0	0	0.0526	0	0
630	TRUE	Empty	Kinesin light chain 1 OS=Homo sapiens GN=KLC1 PE=1 SV=1	F8W6L3		65 kDa	TRUE	unknown	0	1	2	0	0	4			0	0.0243	0.0243	0	0	0.0833
631	TRUE	Empty	Vesicle-trafficking protein SEC22b (Fragment) OS=Homo sapiens GN=SEC22B PE=1 SV=1	A0A087X1A9 (+1)		9 kDa		unknown	0	0	0	0	0	2			0	0	0	0	0	0.329
632	TRUE	Empty	Fatty acyl-CoA reductase 1 (Fragment) OS=Homo sapiens GN=FAR1 PE=1 SV=1	E9PNW8 (+1)		37 kDa		unknown	0	0	0	2	0	0			0	0	0	0.0746	0	0
END OF FILE
