# Supplementary material for: DExH-Box Helicase 9 Participates in De Novo Nrf2 Protein Translation Under Oxidative Stress
Source: Mol Cell Proteomics. 2025 Apr 23;24(6):100977. doi: 10.1016/j.mcpro.2025.100977 (PMC12166428; doi:10.1016/j.mcpro.2025.100977)
Supplement: SupplementTable 2 [file mmc2.zip]

Archive with 1 entries (1 files):
- mcpro_100977_SupplementTable2_mmc2.xlsm
