# Supplementary material for: DExH-Box Helicase 9 Participates in De Novo Nrf2 Protein Translation Under Oxidative Stress
Source: Mol Cell Proteomics. 2025 Apr 23;24(6):100977. doi: 10.1016/j.mcpro.2025.100977 (PMC12166428; doi:10.1016/j.mcpro.2025.100977)
Supplement: SupplementTable 2 [file mmc2.zip › mcpro_100977_SupplementTable2_mmc2.xlsm]

## Sheet: QuantittiveValue AllThree-Kerat
#Merge216029and215247and215250, Samples Report created on 04/08/2020
									Quantitative Value (Normalized Total Spectra)	Quantitative Value (Normalized Total Spectra)	Quantitative Value (Normalized Total Spectra)	Quantitative Value (Normalized Total Spectra)	Quantitative Value (Normalized Total Spectra)	Quantitative Value (Normalized Total Spectra)
Merge216029and215247and215250									CTR1	CTR2	CTR3	H2O2 treat1	H2O2 treat2	H2O2 treat3
#	Visible?	Starred?	Identified Proteins (889/900)	Accession Number	Alternate ID	Molecular Weight	Protein Grouping Ambiguity	Taxonomy	Hela CTR	HeLA_CTR	HeLA CTR	Hela H2O2	HeLA_H2O2	HeLA H2O2
1	TRUE	Empty	60 kDa heat shock protein, mitochondrial OS=Homo sapiens GN=HSPD1 PE=1 SV=2	P10809		61 kDa		unknown	8.9053	257.38	164.25	15.59	214.19	278.04
2	TRUE	Empty	Cluster of Actin, cytoplasmic 1 OS=Homo sapiens GN=ACTB PE=1 SV=1 (P60709)	P60709 [9]		42 kDa	TRUE	unknown	164.75	106.53	95.037	148.62	75.973	64.739
2.1	TRUE	Empty	Actin, cytoplasmic 1 OS=Homo sapiens GN=ACTB PE=1 SV=1	P60709 (+1)		42 kDa	TRUE	unknown	142.48	92.391	87.806	120.56	64.989	57.925
2.2	TRUE	Empty	Actin, alpha cardiac muscle 1 OS=Homo sapiens GN=ACTC1 PE=1 SV=1	P68032		42 kDa	TRUE	unknown	93.505	53.738	54.75	85.224	37.529	32.029
2.3	TRUE	Empty	POTE ankyrin domain family member J OS=Homo sapiens GN=POTEJ PE=3 SV=1	P0CG39		117 kDa	TRUE	unknown	62.337	37.711	25.825	57.163	26.545	14.311
2.4	TRUE	Empty	Beta-actin-like protein 2 OS=Homo sapiens GN=ACTBL2 PE=1 SV=2	Q562R1		42 kDa	TRUE	unknown	26.716	16.97	21.693	31.18	13.73	11.585
2.5	TRUE	Empty	POTE ankyrin domain family member I OS=Homo sapiens GN=POTEI PE=3 SV=1	P0CG38		121 kDa	TRUE	unknown	69.016	40.539	28.924	51.966	29.291	16.355
2.6	TRUE	Empty	POTE ankyrin domain family member F OS=Homo sapiens GN=POTEF PE=1 SV=2	A5A3E0		121 kDa	TRUE	unknown	73.468	46.196	40.287	55.084	32.037	21.807
3	TRUE	Empty	Cluster of Myosin-9 OS=Homo sapiens GN=MYH9 PE=1 SV=4 (P35579)	P35579 [14]		227 kDa	TRUE	unknown	318.36	41.482	70.245	303.48	31.122	77.006
3.1	TRUE	Empty	Myosin-9 OS=Homo sapiens GN=MYH9 PE=1 SV=4	P35579		227 kDa	TRUE	unknown	247.12	34.882	59.915	212.02	28.376	62.695
3.2	TRUE	Empty	Myosin-10 OS=Homo sapiens GN=MYH10 PE=1 SV=3	P35580		229 kDa	TRUE	unknown	100.18	12.256	16.528	116.4	4.5767	19.081
4	TRUE	Empty	Cluster of Elongation factor 1-alpha 1 OS=Homo sapiens GN=EEF1A1 PE=1 SV=1 (P68104)	P68104 [3]		50 kDa	TRUE	unknown	11.132	142.36	99.169	9.3539	84.212	109.72
4.1	TRUE	Empty	Elongation factor 1-alpha 1 OS=Homo sapiens GN=EEF1A1 PE=1 SV=1	P68104		50 kDa	TRUE	unknown	11.132	142.36	99.169	9.3539	84.212	109.72
4.2	TRUE	Empty	Elongation factor 1-alpha 2 OS=Homo sapiens GN=EEF1A2 PE=1 SV=1	Q05639		50 kDa	TRUE	unknown	8.9053	115.02	76.443	7.2752	63.159	92.68
4.3	TRUE	Empty	Putative elongation factor 1-alpha-like 3 OS=Homo sapiens GN=EEF1A1P5 PE=5 SV=1	Q5VTE0		50 kDa	TRUE	unknown	11.132	142.36	99.169	9.3539	84.212	109.72
6	TRUE	Empty	Cluster of Tubulin beta chain OS=Homo sapiens GN=TUBB PE=1 SV=2 (P07437)	P07437 [11]		50 kDa	TRUE	unknown	48.979	81.078	82.641	32.219	74.143	79.05
6.1	TRUE	Empty	Tubulin beta chain OS=Homo sapiens GN=TUBB PE=1 SV=2	P07437		50 kDa	TRUE	unknown	42.3	66.936	69.212	22.865	62.243	65.421
6.2	TRUE	Empty	Tubulin beta-6 chain OS=Homo sapiens GN=TUBB6 PE=1 SV=1	Q9BUF5		50 kDa	TRUE	unknown	6.679	18.855	20.66	4.1573	16.476	24.533
6.3	TRUE	Empty	Tubulin beta-4A chain OS=Homo sapiens GN=TUBB4A PE=1 SV=2	P04350		50 kDa	TRUE	unknown	20.037	35.825	39.254	14.55	34.783	36.118
6.4	TRUE	Empty	Tubulin beta-4B chain OS=Homo sapiens GN=TUBB4B PE=1 SV=1	P68371		50 kDa	TRUE	unknown	31.168	57.509	60.948	21.826	54.921	52.473
6.5	TRUE	Empty	Tubulin beta-2B chain OS=Homo sapiens GN=TUBB2B PE=1 SV=1	Q9BVA1		50 kDa	TRUE	unknown	24.489	41.482	45.453	14.55	39.36	44.295
6.6	TRUE	Empty	Tubulin beta-3 chain OS=Homo sapiens GN=TUBB3 PE=1 SV=1	A0A0B4J269		88 kDa	TRUE	unknown	15.584	32.997	38.221	8.3146	32.952	40.207
7	TRUE	Empty	Cluster of Vimentin OS=Homo sapiens GN=VIM PE=1 SV=4 (P08670)	P08670 [9]		54 kDa	TRUE	unknown	180.33	62.223	63.014	221.37	75.058	76.324
7.1	TRUE	Empty	Vimentin OS=Homo sapiens GN=VIM PE=1 SV=4	P08670		54 kDa	TRUE	unknown	180.33	62.223	63.014	221.37	75.058	76.324
9	TRUE	Empty	Cluster of Plectin OS=Homo sapiens GN=PLEC PE=1 SV=3 (Q15149)	Q15149 [2]		532 kDa	TRUE	unknown	131.35	49.967	42.353	277.5	52.175	51.792
9.1	TRUE	Empty	Plectin OS=Homo sapiens GN=PLEC PE=1 SV=3	Q15149		532 kDa	TRUE	unknown	131.35	49.967	42.353	277.5	52.175	51.792
10	TRUE	Empty	sp|TRYP_PIG|	TRYP_PIG		24 kDa	TRUE	unknown	69.016	86.734	104.33	49.887	76.889	54.517
11	TRUE	Empty	Spectrin alpha chain, non-erythrocytic 1 OS=Homo sapiens GN=SPTAN1 PE=1 SV=3	Q13813		285 kDa		unknown	131.35	34.882	32.023	233.85	35.698	25.896
12	TRUE	Empty	Pyruvate carboxylase, mitochondrial OS=Homo sapiens GN=PC PE=1 SV=2	P11498		130 kDa		unknown	131.35	44.31	33.056	99.775	66.82	28.622
13	TRUE	Empty	Cluster of Spectrin beta chain, non-erythrocytic 1 OS=Homo sapiens GN=SPTBN1 PE=1 SV=2 (Q01082)	Q01082 [4]		275 kDa	TRUE	unknown	126.9	45.253	28.924	136.15	43.021	39.525
13.1	TRUE	Empty	Spectrin beta chain, non-erythrocytic 1 OS=Homo sapiens GN=SPTBN1 PE=1 SV=2	Q01082		275 kDa	TRUE	unknown	126.9	45.253	28.924	135.11	43.021	39.525
13.4	TRUE	Empty	Spectrin beta chain, non-erythrocytic 1 OS=Homo sapiens GN=SPTBN1 PE=1 SV=1	A0A087WUZ3		275 kDa	TRUE	unknown	126.9	44.31	28.924	134.07	41.19	38.844
14	TRUE	Empty	Cluster of Heat shock protein HSP 90-alpha OS=Homo sapiens GN=HSP90AA1 PE=1 SV=5 (P07900)	P07900 [5]		85 kDa	TRUE	unknown	22.263	73.536	83.674	8.3146	56.751	73.599
14.1	TRUE	Empty	Heat shock protein HSP 90-alpha OS=Homo sapiens GN=HSP90AA1 PE=1 SV=5	P07900		85 kDa	TRUE	unknown	8.9053	40.539	44.419	5.1966	32.952	41.57
14.2	TRUE	Empty	Heat shock protein HSP 90-beta OS=Homo sapiens GN=HSP90AB1 PE=1 SV=4	P08238		83 kDa	TRUE	unknown	22.263	55.623	65.08	7.2752	42.106	58.606
15	TRUE	Empty	Cluster of Carbamoyl-phosphate synthase [ammonia], mitochondrial OS=Homo sapiens GN=CPS1 PE=1 SV=2 (P31327)	P31327 [2]		165 kDa	TRUE	unknown	11.132	90.506	49.585	28.062	67.735	57.243
15.1	TRUE	Empty	Carbamoyl-phosphate synthase [ammonia], mitochondrial OS=Homo sapiens GN=CPS1 PE=1 SV=2	P31327		165 kDa	TRUE	unknown	11.132	90.506	49.585	28.062	67.735	57.243
16	TRUE	Empty	Cluster of Tubulin alpha-1C chain OS=Homo sapiens GN=TUBA1C PE=1 SV=1 (Q9BQE3)	Q9BQE3 [4]		50 kDa	TRUE	unknown	42.3	60.337	42.353	15.59	83.296	44.295
16.1	TRUE	Empty	Tubulin alpha-1C chain OS=Homo sapiens GN=TUBA1C PE=1 SV=1	Q9BQE3		50 kDa	TRUE	unknown	42.3	56.566	41.32	15.59	80.55	42.932
16.2	TRUE	Empty	Tubulin alpha-4A chain OS=Homo sapiens GN=TUBA4A PE=1 SV=1	P68366		50 kDa	TRUE	unknown	26.716	42.424	32.023	7.2752	64.074	31.348
16.3	TRUE	Empty	Tubulin alpha-1B chain OS=Homo sapiens GN=TUBA1B PE=1 SV=1	P68363		50 kDa	TRUE	unknown	42.3	57.509	41.32	15.59	81.465	42.932
19	TRUE	Empty	Filamin-A OS=Homo sapiens GN=FLNA PE=1 SV=4	P21333		281 kDa	TRUE	unknown	20.037	61.28	42.353	43.651	49.429	53.836
20	TRUE	Empty	Cluster of Alpha-actinin-4 OS=Homo sapiens GN=ACTN4 PE=1 SV=2 (O43707)	O43707 [5]		105 kDa	TRUE	unknown	60.111	35.825	44.419	60.281	34.783	28.622
20.1	TRUE	Empty	Alpha-actinin-4 OS=Homo sapiens GN=ACTN4 PE=1 SV=2	O43707		105 kDa	TRUE	unknown	53.432	32.054	40.287	54.045	30.206	27.259
20.2	TRUE	Empty	Alpha-actinin-1 OS=Homo sapiens GN=ACTN1 PE=1 SV=2	P12814		103 kDa	TRUE	unknown	28.942	10.37	13.429	16.629	13.73	7.4961
20.4	TRUE	Empty	Alpha-actinin-1 OS=Homo sapiens GN=ACTN1 PE=1 SV=1	H9KV75		95 kDa	TRUE	unknown	28.942	9.4277	11.363	16.629	12.815	7.4961
23	TRUE	Empty	78 kDa glucose-regulated protein OS=Homo sapiens GN=HSPA5 PE=1 SV=2	P11021		72 kDa	TRUE	unknown	46.753	50.909	53.717	38.455	48.513	34.755
25	TRUE	Empty	Cluster of Heterogeneous nuclear ribonucleoprotein M OS=Homo sapiens GN=HNRNPM PE=1 SV=3 (P52272)	P52272 [4]		78 kDa	TRUE	unknown	4.4526	5.6566	19.627	12.472	7.3227	22.488
25.1	TRUE	Empty	Heterogeneous nuclear ribonucleoprotein M OS=Homo sapiens GN=HNRNPM PE=1 SV=3	P52272		78 kDa	TRUE	unknown	4.4526	5.6566	19.627	12.472	7.3227	21.126
26	TRUE	Empty	Heterogeneous nuclear ribonucleoprotein U OS=Homo sapiens GN=HNRNPU PE=1 SV=6	Q00839		91 kDa		unknown	11.132	29.226	15.495	13.511	23.799	25.896
27	TRUE	Empty	ATP synthase subunit alpha, mitochondrial OS=Homo sapiens GN=ATP5A1 PE=1 SV=1	P25705		60 kDa		unknown	15.584	28.283	35.122	6.2359	34.783	40.888
28	TRUE	Empty	Matrin-3 OS=Homo sapiens GN=MATR3 PE=1 SV=1	A8MXP9 (+1)		100 kDa		unknown	33.395	24.512	23.759	21.826	23.799	17.718
29	TRUE	Empty	Cluster of Heat shock cognate 71 kDa protein OS=Homo sapiens GN=HSPA8 PE=1 SV=1 (P11142)	P11142 [2]		71 kDa	TRUE	unknown	13.358	44.31	57.849	31.18	39.36	36.799
29.1	TRUE	Empty	Heat shock cognate 71 kDa protein OS=Homo sapiens GN=HSPA8 PE=1 SV=1	P11142		71 kDa	TRUE	unknown	13.358	44.31	57.849	31.18	39.36	36.799
30	TRUE	Empty	ATP synthase subunit beta, mitochondrial OS=Homo sapiens GN=ATP5B PE=1 SV=3	P06576		57 kDa		unknown	17.811	17.913	41.32	10.393	24.714	47.703
31	TRUE	Empty	Cluster of Prelamin-A/C OS=Homo sapiens GN=LMNA PE=1 SV=1 (P02545)	P02545 [2]		74 kDa	TRUE	unknown	60.111	10.37	18.594	72.752	12.815	12.266
31.1	TRUE	Empty	Prelamin-A/C OS=Homo sapiens GN=LMNA PE=1 SV=1	P02545		74 kDa	TRUE	unknown	60.111	10.37	18.594	71.713	12.815	12.266
31.2	TRUE	Empty	Prelamin-A/C OS=Homo sapiens GN=LMNA PE=1 SV=1	Q3BDU5		56 kDa	TRUE	unknown	37.847	5.6566	14.462	55.084	8.2381	8.8591
32	TRUE	Empty	Cluster of Polyadenylate-binding protein OS=Homo sapiens GN=PABPC4 PE=1 SV=1 (B1ANR0)	B1ANR0 [9]		68 kDa	TRUE	unknown	22.263	23.569	19.627	16.629	19.222	16.355
32.1	TRUE	Empty	Polyadenylate-binding protein OS=Homo sapiens GN=PABPC4 PE=1 SV=1	B1ANR0 (+1)		68 kDa	TRUE	unknown	4.4526	11.313	8.2641	7.2752	10.984	7.4961
32.2	TRUE	Empty	Polyadenylate-binding protein 3 OS=Homo sapiens GN=PABPC3 PE=1 SV=2	Q9H361		70 kDa	TRUE	unknown	13.358	5.6566	7.2311	5.1966	4.5767	4.7703
32.3	TRUE	Empty	Polyadenylate-binding protein 1 OS=Homo sapiens GN=PABPC1 PE=1 SV=2	P11940		71 kDa	TRUE	unknown	20.037	17.913	16.528	12.472	13.73	11.585
32.4	TRUE	Empty	Polyadenylate-binding protein 1-like OS=Homo sapiens GN=PABPC1L PE=2 SV=1	Q4VXU2		68 kDa	TRUE	unknown	2.2263	2.8283	2.066	1.0393	1.8307	2.7259
33	TRUE	Empty	Cluster of Filamin-B OS=Homo sapiens GN=FLNB PE=1 SV=2 (O75369)	O75369 [2]		278 kDa	TRUE	unknown	11.132	23.569	11.363	42.612	21.053	19.081
33.1	TRUE	Empty	Filamin-B OS=Homo sapiens GN=FLNB PE=1 SV=2	O75369		278 kDa	TRUE	unknown	11.132	23.569	11.363	42.612	21.053	19.081
34	TRUE	Empty	Elongation factor Tu, mitochondrial OS=Homo sapiens GN=TUFM PE=1 SV=2	P49411		50 kDa		unknown	4.4526	14.141	18.594	15.59	22.884	13.629
36	TRUE	Empty	Cluster of Clathrin heavy chain OS=Homo sapiens GN=CLTC PE=1 SV=1 (A0A087WVQ6)	A0A087WVQ6 [3]		192 kDa	TRUE	unknown	33.395	12.256	7.2311	39.494	17.392	17.718
36.1	TRUE	Empty	Clathrin heavy chain OS=Homo sapiens GN=CLTC PE=1 SV=1	A0A087WVQ6 (+1)		192 kDa	TRUE	unknown	33.395	12.256	7.2311	39.494	17.392	17.718
38	TRUE	Empty	Elongation factor 2 OS=Homo sapiens GN=EEF2 PE=1 SV=4	P13639		95 kDa	TRUE	unknown	6.679	29.226	16.528	2.0786	21.053	16.355
39	TRUE	Empty	Cluster of Heterogeneous nuclear ribonucleoprotein K OS=Homo sapiens GN=HNRNPK PE=1 SV=1 (P61978)	P61978 [2]		51 kDa	TRUE	unknown	6.679	18.855	18.594	5.1966	22.884	17.718
39.1	TRUE	Empty	Heterogeneous nuclear ribonucleoprotein K OS=Homo sapiens GN=HNRNPK PE=1 SV=1	P61978		51 kDa	TRUE	unknown	6.679	16.97	18.594	5.1966	21.968	16.355
39.2	TRUE	Empty	Heterogeneous nuclear ribonucleoprotein K (Fragment) OS=Homo sapiens GN=HNRNPK PE=1 SV=1	Q5T6W2		42 kDa	TRUE	unknown	6.679	16.97	17.561	5.1966	19.222	15.674
40	TRUE	Empty	Endoplasmin OS=Homo sapiens GN=HSP90B1 PE=1 SV=1	P14625		92 kDa	TRUE	unknown	11.132	27.34	21.693	9.3539	27.46	17.037
41	TRUE	Empty	Cluster of Epiplakin OS=Homo sapiens GN=EPPK1 PE=1 SV=2 (P58107)	P58107 [3]		556 kDa	TRUE	unknown	53.432	13.199	14.462	59.241	14.645	23.851
41.1	TRUE	Empty	Epiplakin OS=Homo sapiens GN=EPPK1 PE=1 SV=2	P58107		556 kDa	TRUE	unknown	48.979	13.199	14.462	55.084	14.645	23.851
41.2	TRUE	Empty	Epiplakin OS=Homo sapiens GN=EPPK1 PE=1 SV=2	A0A075B730 (+1)		553 kDa	TRUE	unknown	53.432	13.199	14.462	57.163	14.645	23.17
42	TRUE	Empty	ATP-dependent RNA helicase A OS=Homo sapiens GN=DHX9 PE=1 SV=4	Q08211		141 kDa		unknown	11.132	13.199	3.099	17.668	18.307	13.629
43	TRUE	Empty	Cluster of Heterogeneous nuclear ribonucleoprotein H OS=Homo sapiens GN=HNRNPH1 PE=1 SV=1 (G8JLB6)	G8JLB6 [4]		51 kDa	TRUE	unknown	13.358	17.913	14.462	15.59	21.053	13.629
43.1	TRUE	Empty	Heterogeneous nuclear ribonucleoprotein H OS=Homo sapiens GN=HNRNPH1 PE=1 SV=1	G8JLB6 (+1)		51 kDa	TRUE	unknown	13.358	16.027	14.462	15.59	21.053	10.903
43.2	TRUE	Empty	Heterogeneous nuclear ribonucleoprotein H2 OS=Homo sapiens GN=HNRNPH2 PE=1 SV=1	P55795		49 kDa	TRUE	unknown	13.358	13.199	12.396	10.393	17.392	10.903
44	TRUE	Empty	Desmoplakin OS=Homo sapiens GN=DSP PE=1 SV=3	P15924		332 kDa		unknown	44.526	1.8855	25.825	36.376	4.5767	2.0444
46	TRUE	Empty	Heat shock protein 75 kDa, mitochondrial OS=Homo sapiens GN=TRAP1 PE=1 SV=3	Q12931		80 kDa		unknown	2.2263	21.684	12.396	2.0786	17.392	12.948
47	TRUE	Empty	Cluster of Ras GTPase-activating-like protein IQGAP1 OS=Homo sapiens GN=IQGAP1 PE=1 SV=1 (P46940)	P46940 [3]		189 kDa	TRUE	unknown	11.132	27.34	14.462	5.1966	17.392	17.718
47.1	TRUE	Empty	Ras GTPase-activating-like protein IQGAP1 OS=Homo sapiens GN=IQGAP1 PE=1 SV=1	P46940		189 kDa	TRUE	unknown	11.132	27.34	14.462	5.1966	17.392	17.718
52	TRUE	Empty	Cluster of Heat shock 70 kDa protein 1B OS=Homo sapiens GN=HSPA1B PE=1 SV=1 (A0A0G2JIW1)	A0A0G2JIW1 [5]		70 kDa	TRUE	unknown	8.9053	35.825	36.155	13.511	30.206	26.577
52.1	TRUE	Empty	Heat shock 70 kDa protein 1B OS=Homo sapiens GN=HSPA1B PE=1 SV=1	A0A0G2JIW1 (+1)		70 kDa	TRUE	unknown	6.679	32.997	34.089	12.472	28.376	25.214
53	TRUE	Empty	Cluster of ATP-dependent RNA helicase DDX3X OS=Homo sapiens GN=DDX3X PE=1 SV=1 (A0A0D9SF53)	A0A0D9SF53 [4]		81 kDa	TRUE	unknown	6.679	13.199	16.528	6.2359	17.392	14.311
53.1	TRUE	Empty	ATP-dependent RNA helicase DDX3X OS=Homo sapiens GN=DDX3X PE=1 SV=1	A0A0D9SF53		81 kDa	TRUE	unknown	6.679	13.199	16.528	6.2359	17.392	14.311
54	TRUE	Empty	Methylcrotonoyl-CoA carboxylase beta chain, mitochondrial OS=Homo sapiens GN=MCCC2 PE=1 SV=1	Q9HCC0		61 kDa		unknown	22.263	2.8283	2.066	35.337	6.4074	4.0888
55	TRUE	Empty	Probable ATP-dependent RNA helicase DDX17 OS=Homo sapiens GN=DDX17 PE=1 SV=1	H3BLZ8 (+1)		80 kDa	TRUE	unknown	8.9053	12.256	19.627	12.472	14.645	14.311
56	TRUE	Empty	Transferrin receptor protein 1 OS=Homo sapiens GN=TFRC PE=1 SV=2	P02786		85 kDa		unknown	6.679	18.855	16.528	6.2359	21.968	14.992
57	TRUE	Empty	sp|ALBU_BOVIN|	ALBU_BOVIN		69 kDa	TRUE	unknown	15.584	1.8855	9.2971	19.747	1.8307	3.4073
58	TRUE	Empty	ATP-dependent 6-phosphofructokinase, platelet type OS=Homo sapiens GN=PFKP PE=1 SV=2	Q01813		86 kDa	TRUE	unknown	11.132	9.4277	14.462	10.393	10.069	17.037
66	TRUE	Empty	40S ribosomal protein S3 OS=Homo sapiens GN=RPS3 PE=1 SV=2	P23396		27 kDa		unknown	20.037	3.7711	1.033	17.668	8.2381	0.68147
71	TRUE	Empty	Cluster of Heterogeneous nuclear ribonucleoproteins C1/C2 OS=Homo sapiens GN=HNRNPC PE=1 SV=1 (B2R5W2)	B2R5W2 [10]		32 kDa	TRUE	unknown	11.132	6.5994	7.2311	6.2359	6.4074	5.4517
71.1	TRUE	Empty	Heterogeneous nuclear ribonucleoproteins C1/C2 OS=Homo sapiens GN=HNRNPC PE=1 SV=1	B2R5W2 (+6)		32 kDa	TRUE	unknown	11.132	6.5994	7.2311	6.2359	6.4074	5.4517
72	TRUE	Empty	Propionyl-CoA carboxylase beta chain, mitochondrial OS=Homo sapiens GN=PCCB PE=1 SV=1	E7EUY3 (+3)		56 kDa		unknown	53.432	0.94277	2.066	25.983	11.899	3.4073
75	TRUE	Empty	Heterogeneous nuclear ribonucleoprotein F OS=Homo sapiens GN=HNRNPF PE=1 SV=3	P52597		46 kDa	TRUE	unknown	11.132	19.798	15.495	8.3146	16.476	12.266
79	TRUE	Empty	Cluster of Pyruvate kinase PKM OS=Homo sapiens GN=PKM PE=1 SV=4 (P14618)	P14618 [2]		58 kDa	TRUE	unknown	2.2263	10.37	5.1651	1.0393	8.2381	10.222
79.1	TRUE	Empty	Pyruvate kinase PKM OS=Homo sapiens GN=PKM PE=1 SV=4	P14618		58 kDa	TRUE	unknown	2.2263	10.37	5.1651	1.0393	8.2381	10.222
81	TRUE	Empty	Dolichyl-diphosphooligosaccharide--protein glycosyltransferase subunit 1 OS=Homo sapiens GN=RPN1 PE=1 SV=1	P04843		69 kDa		unknown	8.9053	12.256	7.2311	9.3539	12.815	6.8147
84	TRUE	Empty	Stress-70 protein, mitochondrial OS=Homo sapiens GN=HSPA9 PE=1 SV=2	P38646		74 kDa		unknown	11.132	13.199	13.429	5.1966	14.645	9.5406
85	TRUE	Empty	General transcription factor II-I OS=Homo sapiens GN=GTF2I PE=1 SV=2	P78347		112 kDa		unknown	2.2263	5.6566	2.066	10.393	8.2381	4.7703
92	TRUE	Empty	Elongation factor 1-gamma OS=Homo sapiens GN=EEF1G PE=1 SV=3	P26641		50 kDa		unknown	6.679	5.6566	5.1651	4.1573	4.5767	4.7703
100	TRUE	Empty	Importin subunit beta-1 OS=Homo sapiens GN=KPNB1 PE=1 SV=2	Q14974		97 kDa		unknown	4.4526	8.4849	5.1651	3.118	7.3227	10.222
101	TRUE	Empty	Cluster of ADP/ATP translocase 2 OS=Homo sapiens GN=SLC25A5 PE=1 SV=7 (P05141)	P05141 [2]		33 kDa	TRUE	unknown	11.132	4.7138	1.033	20.786	1.8307	1.3629
101.1	TRUE	Empty	ADP/ATP translocase 2 OS=Homo sapiens GN=SLC25A5 PE=1 SV=7	P05141		33 kDa	TRUE	unknown	11.132	4.7138	1.033	19.747	1.8307	1.3629
101.2	TRUE	Empty	ADP/ATP translocase 3 OS=Homo sapiens GN=SLC25A6 PE=1 SV=4	P12236		33 kDa	TRUE	unknown	8.9053	2.8283	1.033	15.59	0.91534	1.3629
102	TRUE	Empty	4F2 cell-surface antigen heavy chain OS=Homo sapiens GN=SLC3A2 PE=1 SV=1	F5GZS6 (+2)		65 kDa		unknown	2.2263	7.5421	8.2641	1.0393	10.984	8.8591
103	TRUE	Empty	Lamin-B1 OS=Homo sapiens GN=LMNB1 PE=1 SV=2	P20700		66 kDa	TRUE	unknown	4.4526	5.6566	6.1981	12.472	10.069	4.7703
104	TRUE	Empty	RuvB-like 1 OS=Homo sapiens GN=RUVBL1 PE=1 SV=1	Q9Y265		50 kDa		unknown	8.9053	3.7711	4.132	4.1573	6.4074	10.903
107	TRUE	Empty	40S ribosomal protein S3a OS=Homo sapiens GN=RPS3A PE=1 SV=2	P61247		30 kDa		unknown	4.4526	1.8855	7.2311	9.3539	2.746	4.7703
109	TRUE	Empty	RuvB-like 2 OS=Homo sapiens GN=RUVBL2 PE=1 SV=3	Q9Y230		51 kDa		unknown	4.4526	8.4849	8.2641	4.1573	9.1534	7.4961
113	TRUE	Empty	Pre-mRNA-processing factor 19 OS=Homo sapiens GN=PRPF19 PE=1 SV=1	Q9UMS4		55 kDa		unknown	4.4526	10.37	3.099	4.1573	9.1534	6.8147
121	TRUE	Empty	Cluster of 60S acidic ribosomal protein P0 OS=Homo sapiens GN=RPLP0 PE=1 SV=1 (P05388)	P05388 [3]		34 kDa	TRUE	unknown	13.358	2.8283	4.132	7.2752	4.5767	4.7703
121.1	TRUE	Empty	60S acidic ribosomal protein P0 OS=Homo sapiens GN=RPLP0 PE=1 SV=1	P05388		34 kDa	TRUE	unknown	13.358	2.8283	4.132	7.2752	4.5767	4.7703
121.2	TRUE	Empty	60S acidic ribosomal protein P0-like OS=Homo sapiens GN=RPLP0P6 PE=5 SV=1	Q8NHW5		34 kDa	TRUE	unknown	6.679	1.8855	3.099	4.1573	3.6614	2.7259
132	TRUE	Empty	Prohibitin OS=Homo sapiens GN=PHB PE=1 SV=1	P35232		30 kDa		unknown	11.132	5.6566	10.33	12.472	5.4921	5.4517
134	TRUE	Empty	40S ribosomal protein SA OS=Homo sapiens GN=RPSA PE=1 SV=1	A0A0C4DG17 (+2)		33 kDa		unknown	13.358	2.8283	5.1651	12.472	2.746	2.7259
135	TRUE	Empty	Isoleucine--tRNA ligase, cytoplasmic OS=Homo sapiens GN=IARS PE=1 SV=1	J3KR24 (+1)		132 kDa		unknown	4.4526	5.6566	0	9.3539	6.4074	3.4073
144	TRUE	Empty	MICOS complex subunit MIC60 OS=Homo sapiens GN=IMMT PE=1 SV=2	B9A067 (+3)		79 kDa		unknown	4.4526	1.8855	10.33	6.2359	1.8307	7.4961
145	TRUE	Empty	ATP synthase subunit gamma, mitochondrial OS=Homo sapiens GN=ATP5C1 PE=1 SV=1	P36542		33 kDa		unknown	2.2263	5.6566	1.033	12.472	5.4921	0.68147
149	TRUE	Empty	Cluster of Junction plakoglobin OS=Homo sapiens GN=JUP PE=1 SV=3 (P14923)	P14923 [3]		82 kDa	TRUE	unknown	11.132	1.8855	3.099	7.2752	5.4921	1.3629
149.1	TRUE	Empty	Junction plakoglobin OS=Homo sapiens GN=JUP PE=1 SV=3	P14923		82 kDa	TRUE	unknown	11.132	1.8855	3.099	7.2752	5.4921	1.3629
158	TRUE	Empty	Cluster of Intestinal-type alkaline phosphatase OS=Homo sapiens GN=ALPI PE=1 SV=2 (P09923)	P09923 [2]		57 kDa	TRUE	unknown	8.9053	4.7138	7.2311	5.1966	5.4921	4.0888
158.1	TRUE	Empty	Intestinal-type alkaline phosphatase OS=Homo sapiens GN=ALPI PE=1 SV=2	P09923		57 kDa	TRUE	unknown	8.9053	4.7138	6.1981	5.1966	5.4921	3.4073
180	TRUE	Empty	Pre-mRNA-splicing factor ATP-dependent RNA helicase DHX15 OS=Homo sapiens GN=DHX15 PE=1 SV=2	O43143		91 kDa		unknown	6.679	3.7711	3.099	11.433	3.6614	2.7259
185	TRUE	Empty	Serum albumin OS=Homo sapiens GN=ALB PE=1 SV=1	A0A0C4DGB6		69 kDa	TRUE	unknown	4.4526	0.94277	9.2971	7.2752	0.91534	2.0444
195	TRUE	Empty	60S ribosomal protein L7 OS=Homo sapiens GN=RPL7 PE=1 SV=1	P18124		29 kDa		unknown	6.679	0.94277	2.066	14.55	2.746	0.68147
199	TRUE	Empty	Glyceraldehyde-3-phosphate dehydrogenase OS=Homo sapiens GN=GAPDH PE=1 SV=3	P04406		36 kDa		unknown	11.132	1.8855	6.1981	3.118	5.4921	3.4073
207	TRUE	Empty	Heterogeneous nuclear ribonucleoprotein D-like OS=Homo sapiens GN=HNRNPDL PE=1 SV=1	A0A087WUK2 (+1)		40 kDa	TRUE	unknown	2.2263	3.7711	2.066	1.0393	6.4074	4.0888
221	TRUE	Empty	sp|CAS1_BOVIN|	CAS1_BOVIN		25 kDa		unknown	11.132	1.8855	2.066	9.3539	1.8307	2.0444
230	TRUE	Empty	Calcium-binding mitochondrial carrier protein Aralar2 OS=Homo sapiens GN=SLC25A13 PE=1 SV=2	Q9UJS0		74 kDa		unknown	6.679	1.8855	4.132	9.3539	1.8307	2.7259
259	TRUE	Empty	Cluster of Coatomer subunit gamma-1 OS=Homo sapiens GN=COPG1 PE=1 SV=1 (Q9Y678)	Q9Y678 [2]		98 kDa	TRUE	unknown	4.4526	2.8283	2.066	1.0393	0.91534	1.3629
259.1	TRUE	Empty	Coatomer subunit gamma-1 OS=Homo sapiens GN=COPG1 PE=1 SV=1	Q9Y678		98 kDa	TRUE	unknown	4.4526	2.8283	2.066	1.0393	0.91534	1.3629
262	TRUE	Empty	Prohibitin-2 OS=Homo sapiens GN=PHB2 PE=1 SV=2	J3KPX7 (+1)		33 kDa		unknown	2.2263	2.8283	1.033	3.118	4.5767	2.0444
267	TRUE	Empty	Splicing factor 3B subunit 3 OS=Homo sapiens GN=SF3B3 PE=1 SV=4	Q15393		136 kDa		unknown	4.4526	3.7711	1.033	7.2752	3.6614	1.3629
268	TRUE	Empty	DNA repair protein RAD50 OS=Homo sapiens GN=RAD50 PE=1 SV=1	Q92878		154 kDa		unknown	2.2263	1.8855	0	7.2752	2.746	0.68147
269	TRUE	Empty	Cluster of Heterogeneous nuclear ribonucleoprotein D0 (Fragment) OS=Homo sapiens GN=HNRNPD PE=1 SV=5 (H0Y8G5)	H0Y8G5 [4]		30 kDa	TRUE	unknown	6.679	5.6566	7.2311	3.118	5.4921	4.7703
269.1	TRUE	Empty	Heterogeneous nuclear ribonucleoprotein D0 (Fragment) OS=Homo sapiens GN=HNRNPD PE=1 SV=5	H0Y8G5 (+2)		30 kDa	TRUE	unknown	6.679	5.6566	7.2311	3.118	5.4921	4.7703
313	TRUE	Empty	TATA-binding protein-associated factor 2N OS=Homo sapiens GN=TAF15 PE=1 SV=1	A0A075B7D9 (+1)		49 kDa	TRUE	unknown	2.2263	0.94277	3.099	4.1573	1.8307	1.3629
END OF FILE
																ID	CTR_Mean	CTR_SD	H2O2_Mean	H2O2_SD	p value	Ratio	Protein
																P60709	107.56	30.33	81.16	34.31	0.00784	0.75	Actin, cytoplasmic 1 OS=Homo sapiens GN=ACTB PE=1 SV=1 (P60709)
																P0CG39	41.96	18.62	32.67	22.07	0.04578	0.78	POTE ankyrin domain family member J OS=Homo sapiens GN=POTEJ PE=3 SV=1
																P0CG38	46.16	20.63	32.54	18.03	0.01621	0.7	POTE ankyrin domain family member I OS=Homo sapiens GN=POTEI PE=3 SV=1
																A5A3E0	53.32	17.7	36.31	17.04	0.00694	0.68	POTE ankyrin domain family member F OS=Homo sapiens GN=POTEF PE=1 SV=2
																P08238	47.66	22.49	36	26.21	0.04721	0.76	Heat shock protein HSP 90-beta OS=Homo sapiens GN=HSP90AB1 PE=1 SV=4
																P11940	18.16	1.77	12.6	1.08	0.03227	0.69	Polyadenylate-binding protein 1 OS=Homo sapiens GN=PABPC1 PE=1 SV=2
																A0A087WVQ6	17.63	13.88	24.87	12.67	0.04803	1.41	Clathrin heavy chain OS=Homo sapiens GN=CLTC PE=1 SV=1
																Q08211	9.14	5.34	16.53	2.54	0.04497	1.81	ATP-dependent RNA helicase A OS=Homo sapiens GN=DHX9 PE=1 SV=4
																P52597	15.48	4.33	12.35	4.08	0.00246	0.8	Heterogeneous nuclear ribonucleoprotein F OS=Homo sapiens GN=HNRNPF PE=1 SV=3
